# Supplementary material for: Crystal structure of 3-amino-5,5-dimethyl-2-[(E)-2-nitro­ethen­yl]cyclo­hex-2-en-1-one
Source: Acta Crystallogr Sect E Struct Rep Online. 2014 Oct 24;70(Pt 11):379–81. doi: 10.1107/S1600536814023009 (PMC4257328; doi:10.1107/S1600536814023009)
Supplement: Supplementary file 1 [file e-70-00379-sup1.cif]

##############################################################################
#                                                                            #
# This CIF contains the data in a paper accepted for publication in          #
# Acta Crystallographica Section E. It conforms to the requirements of       #
# Notes for Authors for Acta Crystallographica Section E, and has been       #
# peer reviewed under the auspices of the IUCr Commission on Journals.       #
#                                                                            #
# Full details of the Crystallographic Information File format               #
# are given in the paper "The Crystallographic Information File (CIF):       #
# a New Standard Archive File for Crystallography" by S. R. Hall, F. H.      #
# Allen and I. D. Brown [Acta Cryst. (1991), A47, 655-685].                  #
#                                                                            #
# The current version of the core CIF dictionary is obtainable from          #
# ftp://ftp.iucr.org/pub/cif_core.dic.                                       #
#                                                                            #
# Software is freely available for graphical display of the structure(s)     #
# in this CIF. For information consult the CIF software page                 #
# http://www.iucr.org/resources/cif/software.                                #
#                                                                            #
# This file may be used for bona fide research purposes within the           #
# scientific community so long as proper attribution is given to the journal # 
# article from which it was obtained.                                        #
#                                                                            #
##############################################################################
data_I
_audit_creation_method     SHELXL-97
_chemical_name_systematic
;
3-Amino-5,5-dimethyl-2-[(<i>E</i>)-2-nitroethenyl]cyclohex-2-en-1-one
;
_chemical_name_common     ?
_chemical_formula_moiety     'C10 H14 N2 O3'
_chemical_formula_sum     'C10 H14 N2 O3'
_chemical_formula_iupac     'C10 H14 N2 O3'
_chemical_formula_weight     210.23
_chemical_melting_point     503
_symmetry_cell_setting     monoclinic
_symmetry_space_group_name_H-M     'P 21/c'
_symmetry_space_group_name_hall     '-P 2ybc'
loop_
    _symmetry_equiv_pos_as_xyz
    'x, y, z'
    '-x, y+1/2, -z+1/2'
    '-x, -y, -z'
    'x, -y-1/2, z-1/2'
_cell_length_a     11.3545(3)
_cell_length_b     18.1097(5)
_cell_length_c     10.4689(3)
_cell_angle_alpha     90.00
_cell_angle_beta     100.119(2)
_cell_angle_gamma     90.00
_cell_volume     2119.20(10)
_cell_formula_units_Z     8
_cell_measurement_reflns_used     11852
_cell_measurement_theta_min     0.998
_cell_measurement_theta_max     30.034
_cell_measurement_temperature     173(2)
_exptl_crystal_description     'plate'
_exptl_crystal_colour     'yellow'
_exptl_crystal_size_max     0.35
_exptl_crystal_size_mid     0.25
_exptl_crystal_size_min     0.01
_exptl_crystal_density_diffrn     1.318
_exptl_crystal_density_meas     ?
_exptl_crystal_density_method     'not measured'
_exptl_crystal_F_000     896
_exptl_absorpt_coefficient_mu     0.098
_exptl_absorpt_correction_type     none
_exptl_absorpt_process_details     ?
_exptl_absorpt_correction_T_min     ?
_exptl_absorpt_correction_T_max     ?
_exptl_special_details     ?
_diffrn_ambient_temperature     173(2)
_diffrn_radiation_type     MoK\a
_diffrn_radiation_wavelength     0.71073
_diffrn_radiation_source     'fine-focus sealed tube'
_diffrn_radiation_monochromator     graphite
_diffrn_measurement_device_type     'Nonius KappaCCD'
_diffrn_measurement_method     'CCD'
_diffrn_detector_area_resol_mean     ?
_diffrn_reflns_number     10741
_diffrn_reflns_av_R_equivalents     0.0682
_diffrn_reflns_av_sigmaI/netI     0.1032
_diffrn_reflns_theta_min     2.69
_diffrn_reflns_theta_max     30.05
_diffrn_reflns_theta_full     30.05
_diffrn_measured_fraction_theta_max     0.995
_diffrn_measured_fraction_theta_full     0.995
_diffrn_reflns_limit_h_min     -15
_diffrn_reflns_limit_h_max     15
_diffrn_reflns_limit_k_min     -25
_diffrn_reflns_limit_k_max     23
_diffrn_reflns_limit_l_min     -14
_diffrn_reflns_limit_l_max     14
_diffrn_standards_number     ?
_diffrn_standards_interval_count     ?
_diffrn_standards_interval_time     ?
_diffrn_standards_decay_%     ?
_refine_special_details
;
 Refinement of F^2^ against ALL reflections.  The weighted R-factor wR and
 goodness of fit S are based on F^2^, conventional R-factors R are based
 on F, with F set to zero for negative F^2^. The threshold expression of
 F^2^ > 2sigma(F^2^) is used only for calculating R-factors(gt) etc. and is
 not relevant to the choice of reflections for refinement.  R-factors based
 on F^2^ are statistically about twice as large as those based on F, and R-
 factors based on ALL data will be even larger.
;
_reflns_number_total     6174
_reflns_number_gt     3235
_reflns_threshold_expression     >2sigma(I)
_refine_ls_structure_factor_coef     Fsqd
_refine_ls_matrix_type     full
_refine_ls_R_factor_all     0.1537
_refine_ls_R_factor_gt     0.0689
_refine_ls_wR_factor_gt     0.1286
_refine_ls_wR_factor_ref     0.1577
_refine_ls_goodness_of_fit_ref     1.010
_refine_ls_restrained_S_all     1.010
_refine_ls_number_reflns     6174
_refine_ls_number_parameters     287
_refine_ls_number_restraints     0
_refine_ls_hydrogen_treatment     mixed
_refine_ls_weighting_scheme     calc
_refine_ls_weighting_details
         'calc w=1/[\s^2^(Fo^2^)+(0.0554P)^2^+0.6139P] where P=(Fo^2^+2Fc^2^)/3'
_atom_sites_solution_hydrogens     geom
_atom_sites_solution_primary     direct
_atom_sites_solution_secondary     difmap
_refine_ls_shift/su_max     0.000
_refine_ls_shift/su_mean     0.000
_refine_diff_density_max     0.282
_refine_diff_density_min     -0.285
_refine_ls_extinction_method     none
_refine_ls_extinction_coef     ?
loop_
    _atom_type_symbol
    _atom_type_description
    _atom_type_scat_dispersion_real
    _atom_type_scat_dispersion_imag
    _atom_type_scat_source
    'C' 'C' 0.0033 0.0016
                         'International Tables Vol C Tables 4.2.6.8 and 6.1.1.4'
    'H' 'H' 0.0000 0.0000
                         'International Tables Vol C Tables 4.2.6.8 and 6.1.1.4'
    'N' 'N' 0.0061 0.0033
                         'International Tables Vol C Tables 4.2.6.8 and 6.1.1.4'
    'O' 'O' 0.0106 0.0060
                         'International Tables Vol C Tables 4.2.6.8 and 6.1.1.4'
_computing_data_collection
;
KappaCCD Server Software (Nonius, 1997)
;
_computing_cell_refinement
;
HKL Scalepack (Otwinowski & Minor, 1997)
;
_computing_data_reduction
;
HKL Denzo and Scalepack (Otwinowski & Minor, 1997)
;
_computing_structure_solution
;
SIR2011 (Burla <i>et al.</i>,  2012)
;
_computing_structure_refinement
;
SHELXL97 (Sheldrick, 2008)
;
_computing_molecular_graphics
;
ORTEP-3 for Windows (Farrugia, 2012)
;
_computing_publication_material
;
SHELXL97 (Sheldrick, 2008),
PLATON (Spek, 2009) and publCIF (Westrip, 2010)
;
loop_
    _atom_site_type_symbol
    _atom_site_label
    _atom_site_fract_x
    _atom_site_fract_y
    _atom_site_fract_z
    _atom_site_U_iso_or_equiv
    _atom_site_adp_type
    _atom_site_calc_flag
    _atom_site_refinement_flags
    _atom_site_occupancy
    _atom_site_symmetry_multiplicity
    _atom_site_disorder_assembly
    _atom_site_disorder_group
    O O1A 0.44423(12) 0.26776(8) 0.25500(13) 0.0295(4) Uani d . 1 1 . .
    O O2A 0.55773(14) 0.50926(9) 0.20293(17) 0.0471(5) Uani d . 1 1 . .
    O O3A 0.38755(15) 0.52829(9) 0.07970(17) 0.0470(5) Uani d . 1 1 . .
    N N1A 0.09527(15) 0.33969(10) -0.03942(16) 0.0254(4) Uani d . 1 1 . .
    H H1NA 0.034(2) 0.3223(13) -0.087(2) 0.030 Uiso d . 1 1 . .
    H H2NA 0.1126(19) 0.3869(14) -0.043(2) 0.030 Uiso d . 1 1 . .
    N N2A 0.45967(16) 0.48703(10) 0.14688(17) 0.0307(4) Uani d . 1 1 . .
    C C1A 0.16406(16) 0.29331(11) 0.03826(18) 0.0209(4) Uani d . 1 1 . .
    C C2A 0.11184(17) 0.21747(11) 0.0458(2) 0.0247(5) Uani d . 1 1 . .
    H H2A1 0.0619 0.2062 -0.0369 0.030 Uiso calc R 1 1 . .
    H H2A2 0.0608 0.2179 0.1110 0.030 Uiso calc R 1 1 . .
    C C3A 0.20444(16) 0.15635(11) 0.07868(19) 0.0229(4) Uani d . 1 1 . .
    C C4A 0.28813(18) 0.18035(11) 0.20157(19) 0.0271(5) Uani d . 1 1 . .
    H H4A1 0.2440 0.1807 0.2729 0.032 Uiso calc R 1 1 . .
    H H4A2 0.3518 0.1442 0.2217 0.032 Uiso calc R 1 1 . .
    C C5A 0.34312(16) 0.25560(11) 0.19190(17) 0.0215(4) Uani d . 1 1 . .
    C C6A 0.27637(16) 0.31205(11) 0.11171(17) 0.0207(4) Uani d . 1 1 . .
    C C7A 0.32346(17) 0.38535(11) 0.10523(18) 0.0232(4) Uani d . 1 1 . .
    H H7A 0.2738 0.4188 0.0543 0.028 Uiso calc R 1 1 . .
    C C8A 0.42972(18) 0.41153(11) 0.16320(19) 0.0259(5) Uani d . 1 1 . .
    H H8A 0.4840 0.3805 0.2141 0.031 Uiso calc R 1 1 . .
    C C9A 0.27396(19) 0.14516(13) -0.0321(2) 0.0329(5) Uani d . 1 1 . .
    H H9A1 0.3107 0.1909 -0.0500 0.049 Uiso calc R 1 1 . .
    H H9A2 0.2202 0.1292 -0.1083 0.049 Uiso calc R 1 1 . .
    H H9A3 0.3347 0.1084 -0.0078 0.049 Uiso calc R 1 1 . .
    C C10A 0.14236(19) 0.08427(12) 0.1036(2) 0.0356(6) Uani d . 1 1 . .
    H H10A 0.2015 0.0475 0.1344 0.053 Uiso calc R 1 1 . .
    H H10B 0.0938 0.0676 0.0244 0.053 Uiso calc R 1 1 . .
    H H10C 0.0927 0.0924 0.1677 0.053 Uiso calc R 1 1 . .
    O O1B 0.92300(13) 0.24275(8) 0.28241(13) 0.0322(4) Uani d . 1 1 . .
    O O2B 1.04280(14) 0.48418(9) 0.22269(17) 0.0487(5) Uani d . 1 1 . .
    O O3B 0.88174(16) 0.49987(9) 0.08349(18) 0.0521(5) Uani d . 1 1 . .
    N N1B 0.59376(15) 0.31138(10) -0.04246(17) 0.0263(4) Uani d . 1 1 . .
    H H1NB 0.6104(19) 0.3611(14) -0.046(2) 0.032 Uiso d . 1 1 . .
    H H2NB 0.537(2) 0.2930(12) -0.097(2) 0.032 Uiso d . 1 1 . .
    N N2B 0.94809(15) 0.46084(10) 0.16108(17) 0.0315(4) Uani d . 1 1 . .
    C C1B 0.66003(16) 0.26509(11) 0.03703(18) 0.0208(4) Uani d . 1 1 . .
    C C2B 0.61249(16) 0.18770(11) 0.03415(19) 0.0233(4) Uani d . 1 1 . .
    H H2B1 0.5699 0.1773 -0.0526 0.028 Uiso calc R 1 1 . .
    H H2B2 0.5553 0.1847 0.0927 0.028 Uiso calc R 1 1 . .
    C C3B 0.70757(16) 0.12831(11) 0.07177(19) 0.0227(4) Uani d . 1 1 . .
    C C4B 0.77921(18) 0.15161(11) 0.20286(19) 0.0258(5) Uani d . 1 1 . .
    H H4B1 0.7281 0.1477 0.2677 0.031 Uiso calc R 1 1 . .
    H H4B2 0.8451 0.1174 0.2267 0.031 Uiso calc R 1 1 . .
    C C5B 0.82867(17) 0.22863(11) 0.20607(18) 0.0224(4) Uani d . 1 1 . .
    C C6B 0.76642(16) 0.28498(11) 0.12114(18) 0.0213(4) Uani d . 1 1 . .
    C C7B 0.81399(17) 0.35818(11) 0.11657(18) 0.0236(4) Uani d . 1 1 . .
    H H7B 0.7678 0.3906 0.0596 0.028 Uiso calc R 1 1 . .
    C C8B 0.91564(18) 0.38621(11) 0.18294(19) 0.0258(5) Uani d . 1 1 . .
    H H8B 0.9651 0.3572 0.2432 0.031 Uiso calc R 1 1 . .
    C C9B 0.78776(19) 0.12275(13) -0.0302(2) 0.0341(5) Uani d . 1 1 . .
    H H9B1 0.8237 0.1699 -0.0400 0.051 Uiso calc R 1 1 . .
    H H9B2 0.7408 0.1080 -0.1116 0.051 Uiso calc R 1 1 . .
    H H9B3 0.8493 0.0868 -0.0033 0.051 Uiso calc R 1 1 . .
    C C10B 0.6467(2) 0.05431(12) 0.0841(2) 0.0357(6) Uani d . 1 1 . .
    H H10D 0.7056 0.0184 0.1199 0.054 Uiso calc R 1 1 . .
    H H10E 0.6074 0.0383 0.0000 0.054 Uiso calc R 1 1 . .
    H H10F 0.5888 0.0596 0.1402 0.054 Uiso calc R 1 1 . .
loop_
    _atom_site_aniso_label
    _atom_site_aniso_U_11
    _atom_site_aniso_U_22
    _atom_site_aniso_U_33
    _atom_site_aniso_U_12
    _atom_site_aniso_U_13
    _atom_site_aniso_U_23
    O1A 0.0257(8) 0.0261(9) 0.0313(8) 0.0026(6) -0.0102(6) 0.0006(6)
    O2A 0.0386(9) 0.0392(11) 0.0589(11) -0.0172(8) -0.0045(8) -0.0057(8)
    O3A 0.0501(10) 0.0252(9) 0.0583(11) -0.0029(7) -0.0110(9) 0.0062(8)
    N1A 0.0226(9) 0.0198(10) 0.0294(9) -0.0021(7) -0.0073(7) 0.0016(7)
    N2A 0.0321(10) 0.0267(11) 0.0314(10) -0.0052(8) 0.0002(8) -0.0035(8)
    C1A 0.0194(9) 0.0242(12) 0.0187(9) 0.0018(8) 0.0021(8) -0.0004(8)
    C2A 0.0196(10) 0.0243(12) 0.0280(10) -0.0023(8) -0.0020(8) 0.0045(8)
    C3A 0.0217(10) 0.0193(11) 0.0258(10) -0.0003(8) -0.0009(8) 0.0010(8)
    C4A 0.0284(11) 0.0238(12) 0.0258(10) -0.0005(9) -0.0039(9) 0.0059(8)
    C5A 0.0226(10) 0.0244(11) 0.0165(9) 0.0035(8) 0.0007(8) -0.0021(8)
    C6A 0.0206(9) 0.0195(11) 0.0201(9) 0.0007(8) -0.0012(8) -0.0009(7)
    C7A 0.0248(10) 0.0226(12) 0.0207(10) 0.0033(8) -0.0006(8) -0.0005(8)
    C8A 0.0275(10) 0.0198(12) 0.0286(11) -0.0003(8) 0.0000(9) 0.0000(8)
    C9A 0.0339(11) 0.0270(13) 0.0376(12) -0.0004(9) 0.0061(10) -0.0051(10)
    C10A 0.0330(12) 0.0248(13) 0.0458(14) -0.0049(9) -0.0016(11) 0.0055(10)
    O1B 0.0286(8) 0.0280(9) 0.0332(8) 0.0016(6) -0.0131(7) -0.0021(6)
    O2B 0.0387(9) 0.0368(11) 0.0635(12) -0.0169(8) -0.0108(9) -0.0058(8)
    O3B 0.0520(11) 0.0271(10) 0.0665(12) -0.0061(8) -0.0193(9) 0.0124(8)
    N1B 0.0229(9) 0.0220(10) 0.0292(9) -0.0008(7) -0.0090(7) 0.0009(7)
    N2B 0.0302(10) 0.0253(11) 0.0361(10) -0.0038(8) -0.0018(8) -0.0039(8)
    C1B 0.0203(10) 0.0211(11) 0.0204(9) 0.0023(8) 0.0015(8) -0.0028(8)
    C2B 0.0189(9) 0.0215(11) 0.0276(10) -0.0024(8) -0.0013(8) 0.0024(8)
    C3B 0.0216(10) 0.0183(11) 0.0269(10) -0.0013(8) 0.0006(8) -0.0006(8)
    C4B 0.0274(10) 0.0204(11) 0.0271(11) 0.0003(8) -0.0022(9) 0.0051(8)
    C5B 0.0227(10) 0.0226(12) 0.0209(10) 0.0027(8) 0.0011(8) -0.0031(8)
    C6B 0.0203(10) 0.0209(11) 0.0207(10) -0.0003(8) -0.0017(8) -0.0010(8)
    C7B 0.0242(10) 0.0206(12) 0.0242(10) 0.0024(8) -0.0007(8) -0.0019(8)
    C8B 0.0274(10) 0.0230(12) 0.0257(10) 0.0013(8) 0.0007(9) -0.0022(8)
    C9B 0.0329(12) 0.0297(14) 0.0405(13) -0.0033(9) 0.0091(10) -0.0092(10)
    C10B 0.0378(12) 0.0243(13) 0.0419(13) -0.0072(10) -0.0017(11) 0.0036(10)
_geom_special_details
;
 All esds (except the esd in the dihedral angle between two l.s. planes)
 are estimated using the full covariance matrix.  The cell esds are taken
 into account individually in the estimation of esds in distances, angles
 and torsion angles; correlations between esds in cell parameters are only
 used when they are defined by crystal symmetry.  An approximate (isotropic)
 treatment of cell esds is used for estimating esds involving l.s. planes.
;
loop_
    _geom_bond_atom_site_label_1
    _geom_bond_atom_site_label_2
    _geom_bond_site_symmetry_2
    _geom_bond_distance
    _geom_bond_publ_flag
    O1A C5A . 1.240(2) ?
    O2A N2A . 1.231(2) ?
    O3A N2A . 1.233(2) ?
    N1A C1A . 1.324(2) ?
    N1A H1NA . 0.84(2) ?
    N1A H2NA . 0.88(2) ?
    N2A C8A . 1.426(3) ?
    C1A C6A . 1.410(2) ?
    C1A C2A . 1.504(3) ?
    C2A C3A . 1.524(3) ?
    C2A H2A1 . 0.9700 ?
    C2A H2A2 . 0.9700 ?
    C3A C4A . 1.522(3) ?
    C3A C9A . 1.527(3) ?
    C3A C10A . 1.528(3) ?
    C4A C5A . 1.510(3) ?
    C4A H4A1 . 0.9700 ?
    C4A H4A2 . 0.9700 ?
    C5A C6A . 1.449(3) ?
    C6A C7A . 1.437(3) ?
    C7A C8A . 1.338(3) ?
    C7A H7A . 0.9300 ?
    C8A H8A . 0.9300 ?
    C9A H9A1 . 0.9600 ?
    C9A H9A2 . 0.9600 ?
    C9A H9A3 . 0.9600 ?
    C10A H10A . 0.9600 ?
    C10A H10B . 0.9600 ?
    C10A H10C . 0.9600 ?
    O1B C5B . 1.245(2) ?
    O2B N2B . 1.228(2) ?
    O3B N2B . 1.230(2) ?
    N1B C1B . 1.320(2) ?
    N1B H1NB . 0.92(2) ?
    N1B H2NB . 0.86(2) ?
    N2B C8B . 1.430(3) ?
    C1B C6B . 1.411(2) ?
    C1B C2B . 1.500(3) ?
    C2B C3B . 1.526(3) ?
    C2B H2B1 . 0.9700 ?
    C2B H2B2 . 0.9700 ?
    C3B C9B . 1.523(3) ?
    C3B C10B . 1.524(3) ?
    C3B C4B . 1.527(3) ?
    C4B C5B . 1.502(3) ?
    C4B H4B1 . 0.9700 ?
    C4B H4B2 . 0.9700 ?
    C5B C6B . 1.453(3) ?
    C6B C7B . 1.435(3) ?
    C7B C8B . 1.338(3) ?
    C7B H7B . 0.9300 ?
    C8B H8B . 0.9300 ?
    C9B H9B1 . 0.9600 ?
    C9B H9B2 . 0.9600 ?
    C9B H9B3 . 0.9600 ?
    C10B H10D . 0.9600 ?
    C10B H10E . 0.9600 ?
    C10B H10F . 0.9600 ?
loop_
    _geom_angle_atom_site_label_1
    _geom_angle_atom_site_label_2
    _geom_angle_atom_site_label_3
    _geom_angle_site_symmetry_1
    _geom_angle_site_symmetry_3
    _geom_angle
    _geom_angle_publ_flag
    C1A N1A H1NA . . 117.6(15) ?
    C1A N1A H2NA . . 122.0(13) ?
    H1NA N1A H2NA . . 120(2) ?
    O2A N2A O3A . . 121.86(19) ?
    O2A N2A C8A . . 118.09(17) ?
    O3A N2A C8A . . 120.05(16) ?
    N1A C1A C6A . . 124.16(19) ?
    N1A C1A C2A . . 114.59(16) ?
    C6A C1A C2A . . 121.23(16) ?
    C1A C2A C3A . . 114.37(16) ?
    C1A C2A H2A1 . . 108.7 ?
    C3A C2A H2A1 . . 108.7 ?
    C1A C2A H2A2 . . 108.7 ?
    C3A C2A H2A2 . . 108.7 ?
    H2A1 C2A H2A2 . . 107.6 ?
    C4A C3A C2A . . 106.68(16) ?
    C4A C3A C9A . . 110.52(16) ?
    C2A C3A C9A . . 110.67(17) ?
    C4A C3A C10A . . 109.75(16) ?
    C2A C3A C10A . . 109.79(16) ?
    C9A C3A C10A . . 109.39(18) ?
    C5A C4A C3A . . 113.90(16) ?
    C5A C4A H4A1 . . 108.8 ?
    C3A C4A H4A1 . . 108.8 ?
    C5A C4A H4A2 . . 108.8 ?
    C3A C4A H4A2 . . 108.8 ?
    H4A1 C4A H4A2 . . 107.7 ?
    O1A C5A C6A . . 121.64(18) ?
    O1A C5A C4A . . 118.67(16) ?
    C6A C5A C4A . . 119.68(16) ?
    C1A C6A C7A . . 120.33(17) ?
    C1A C6A C5A . . 118.48(17) ?
    C7A C6A C5A . . 121.18(16) ?
    C8A C7A C6A . . 128.25(18) ?
    C8A C7A H7A . . 115.9 ?
    C6A C7A H7A . . 115.9 ?
    C7A C8A N2A . . 120.01(18) ?
    C7A C8A H8A . . 120.0 ?
    N2A C8A H8A . . 120.0 ?
    C3A C9A H9A1 . . 109.5 ?
    C3A C9A H9A2 . . 109.5 ?
    H9A1 C9A H9A2 . . 109.5 ?
    C3A C9A H9A3 . . 109.5 ?
    H9A1 C9A H9A3 . . 109.5 ?
    H9A2 C9A H9A3 . . 109.5 ?
    C3A C10A H10A . . 109.5 ?
    C3A C10A H10B . . 109.5 ?
    H10A C10A H10B . . 109.5 ?
    C3A C10A H10C . . 109.5 ?
    H10A C10A H10C . . 109.5 ?
    H10B C10A H10C . . 109.5 ?
    C1B N1B H1NB . . 123.2(12) ?
    C1B N1B H2NB . . 117.2(15) ?
    H1NB N1B H2NB . . 119.4(19) ?
    O2B N2B O3B . . 121.85(19) ?
    O2B N2B C8B . . 117.90(17) ?
    O3B N2B C8B . . 120.26(16) ?
    N1B C1B C6B . . 124.21(19) ?
    N1B C1B C2B . . 114.67(16) ?
    C6B C1B C2B . . 121.11(16) ?
    C1B C2B C3B . . 114.68(15) ?
    C1B C2B H2B1 . . 108.6 ?
    C3B C2B H2B1 . . 108.6 ?
    C1B C2B H2B2 . . 108.6 ?
    C3B C2B H2B2 . . 108.6 ?
    H2B1 C2B H2B2 . . 107.6 ?
    C9B C3B C10B . . 109.70(18) ?
    C9B C3B C2B . . 110.40(17) ?
    C10B C3B C2B . . 109.33(16) ?
    C9B C3B C4B . . 111.01(16) ?
    C10B C3B C4B . . 110.17(17) ?
    C2B C3B C4B . . 106.16(16) ?
    C5B C4B C3B . . 114.51(16) ?
    C5B C4B H4B1 . . 108.6 ?
    C3B C4B H4B1 . . 108.6 ?
    C5B C4B H4B2 . . 108.6 ?
    C3B C4B H4B2 . . 108.6 ?
    H4B1 C4B H4B2 . . 107.6 ?
    O1B C5B C6B . . 121.31(18) ?
    O1B C5B C4B . . 118.76(17) ?
    C6B C5B C4B . . 119.93(16) ?
    C1B C6B C7B . . 120.06(17) ?
    C1B C6B C5B . . 118.28(17) ?
    C7B C6B C5B . . 121.58(16) ?
    C8B C7B C6B . . 128.93(18) ?
    C8B C7B H7B . . 115.5 ?
    C6B C7B H7B . . 115.5 ?
    C7B C8B N2B . . 119.90(18) ?
    C7B C8B H8B . . 120.0 ?
    N2B C8B H8B . . 120.0 ?
    C3B C9B H9B1 . . 109.5 ?
    C3B C9B H9B2 . . 109.5 ?
    H9B1 C9B H9B2 . . 109.5 ?
    C3B C9B H9B3 . . 109.5 ?
    H9B1 C9B H9B3 . . 109.5 ?
    H9B2 C9B H9B3 . . 109.5 ?
    C3B C10B H10D . . 109.5 ?
    C3B C10B H10E . . 109.5 ?
    H10D C10B H10E . . 109.5 ?
    C3B C10B H10F . . 109.5 ?
    H10D C10B H10F . . 109.5 ?
    H10E C10B H10F . . 109.5 ?
loop_
    _geom_torsion_atom_site_label_1
    _geom_torsion_atom_site_label_2
    _geom_torsion_atom_site_label_3
    _geom_torsion_atom_site_label_4
    _geom_torsion_site_symmetry_1
    _geom_torsion_site_symmetry_2
    _geom_torsion_site_symmetry_3
    _geom_torsion_site_symmetry_4
    _geom_torsion
    _geom_torsion_publ_flag
    N1A C1A C2A C3A . . . . 152.82(18) ?
    C6A C1A C2A C3A . . . . -28.5(3) ?
    C1A C2A C3A C4A . . . . 52.7(2) ?
    C1A C2A C3A C9A . . . . -67.5(2) ?
    C1A C2A C3A C10A . . . . 171.61(17) ?
    C2A C3A C4A C5A . . . . -54.4(2) ?
    C9A C3A C4A C5A . . . . 66.0(2) ?
    C10A C3A C4A C5A . . . . -173.26(18) ?
    C3A C4A C5A O1A . . . . -149.19(18) ?
    C3A C4A C5A C6A . . . . 31.9(3) ?
    N1A C1A C6A C7A . . . . -0.1(3) ?
    C2A C1A C6A C7A . . . . -178.63(19) ?
    N1A C1A C6A C5A . . . . -179.33(19) ?
    C2A C1A C6A C5A . . . . 2.2(3) ?
    O1A C5A C6A C1A . . . . 177.29(19) ?
    C4A C5A C6A C1A . . . . -3.9(3) ?
    O1A C5A C6A C7A . . . . -1.9(3) ?
    C4A C5A C6A C7A . . . . 176.91(19) ?
    C1A C6A C7A C8A . . . . -176.7(2) ?
    C5A C6A C7A C8A . . . . 2.5(3) ?
    C6A C7A C8A N2A . . . . -178.8(2) ?
    O2A N2A C8A C7A . . . . 179.2(2) ?
    O3A N2A C8A C7A . . . . 0.2(3) ?
    N1B C1B C2B C3B . . . . 152.97(18) ?
    C6B C1B C2B C3B . . . . -28.1(3) ?
    C1B C2B C3B C9B . . . . -67.4(2) ?
    C1B C2B C3B C10B . . . . 171.80(17) ?
    C1B C2B C3B C4B . . . . 53.0(2) ?
    C9B C3B C4B C5B . . . . 66.5(2) ?
    C10B C3B C4B C5B . . . . -171.79(18) ?
    C2B C3B C4B C5B . . . . -53.5(2) ?
    C3B C4B C5B O1B . . . . -150.83(19) ?
    C3B C4B C5B C6B . . . . 29.2(3) ?
    N1B C1B C6B C7B . . . . -5.0(3) ?
    C2B C1B C6B C7B . . . . 176.23(19) ?
    N1B C1B C6B C5B . . . . 178.3(2) ?
    C2B C1B C6B C5B . . . . -0.5(3) ?
    O1B C5B C6B C1B . . . . 179.96(19) ?
    C4B C5B C6B C1B . . . . -0.1(3) ?
    O1B C5B C6B C7B . . . . 3.3(3) ?
    C4B C5B C6B C7B . . . . -176.77(19) ?
    C1B C6B C7B C8B . . . . -176.3(2) ?
    C5B C6B C7B C8B . . . . 0.3(3) ?
    C6B C7B C8B N2B . . . . 178.4(2) ?
    O2B N2B C8B C7B . . . . -179.1(2) ?
    O3B N2B C8B C7B . . . . 1.5(3) ?
loop_
    _geom_hbond_atom_site_label_d
    _geom_hbond_atom_site_label_h
    _geom_hbond_atom_site_label_a
    _geom_hbond_site_symmetry_a
    _geom_hbond_distance_dh
    _geom_hbond_distance_ha
    _geom_hbond_distance_da
    _geom_hbond_angle_dha
    _geom_hbond_publ_flag
    N1A H1NA O1B 4_465 0.84(2) 2.06(3) 2.873(2) 162(2) yes
    N1A H2NA O3B 3_665 0.88(2) 2.10(3) 2.961(2) 167(2) yes
    N1B H1NB O3A 3_665 0.92(2) 2.03(3) 2.942(2) 168(2) yes
    N1B H2NB O1A 4_565 0.85(3) 2.04(2) 2.858(2) 162(2) yes
    C2A H2A1 O1B 4_465 0.97 2.42 3.262(2) 145 yes
    C2B H2B1 O1A 4_565 0.97 2.46 3.298(2) 144 yes
    C7A H7A O3B 3_665 0.93 2.54 3.469(2) 173 yes
    C7B H7B O3A 3_665 0.93 2.55 3.469(2) 171 yes
_iucr_refine_instructions_details
;
TITL test structure: BV
CELL  0.71073  11.3545  18.1097  10.4689   90.000  100.119   90.000
ZERR     4.00   0.0003   0.0005   0.0003    0.000    0.002    0.000
LATT   1
SYMM  - X, 1/2 + Y, 1/2 - Z
SFAC  C    H    N    O
UNIT  80   112  16   24
MERG   2
OMIT     0   8   0
FMAP   2
PLAN   -25
ACTA
BOND   $H
CONF
L.S.   8
WGHT    0.056900    0.594600
FVAR       0.46025
O1B   4    0.077002   -0.257248    0.217594    11.00000    0.02862    0.02800 =
         0.03321    0.00216   -0.01310   -0.00164
O2B   4   -0.042803   -0.015815    0.277303    11.00000    0.03872    0.03674 =
         0.06349    0.00575   -0.01082    0.01694
O3B   4    0.118260   -0.000130    0.416511    11.00000    0.05204    0.02708 =
         0.06658   -0.01249   -0.01931    0.00614
O1A   4   -0.444228   -0.232242    0.245005    11.00000    0.02569    0.02604 =
         0.03132   -0.00064   -0.01023   -0.00259
O2A   4   -0.557719    0.009260    0.297080    11.00000    0.03860    0.03924 =
         0.05887    0.00574   -0.00448    0.01718
O3A   4   -0.387542    0.028283    0.420298    11.00000    0.05013    0.02519 =
         0.05832   -0.00632   -0.01099    0.00295
N1B   3    0.406259   -0.188595    0.542494    11.00000    0.02296    0.02240 =
         0.02911   -0.00093   -0.00872    0.00057
N2B   3    0.051901   -0.039164    0.338901    11.00000    0.03017    0.02533 =
         0.03605    0.00383   -0.00180    0.00373
N1A   3   -0.095242   -0.160264    0.539466    11.00000    0.02270    0.02013 =
         0.02921   -0.00170   -0.00695    0.00172
N2A   3   -0.459671   -0.012977    0.353107    11.00000    0.03210    0.02668 =
         0.03140    0.00347    0.00017    0.00526
C6B   1    0.233572   -0.215025    0.378856    11.00000    0.02025    0.02085 =
         0.02080    0.00104   -0.00167    0.00037
C1B   1    0.339978   -0.234918    0.462974    11.00000    0.02036    0.02108 =
         0.02041    0.00279    0.00148   -0.00228
C2B   1    0.387508   -0.312296    0.465864    11.00000    0.01895    0.02149 =
         0.02768   -0.00237   -0.00128    0.00248
AFIX  23
H2B1  2    0.430124   -0.322702    0.552664    11.00000   -1.20000
H2B2  2    0.444728   -0.315339    0.407306    11.00000   -1.20000
AFIX   0
C3B   1    0.292426   -0.371678    0.428227    11.00000    0.02167    0.01828 =
         0.02701    0.00064    0.00063    0.00134
C4B   1    0.220786   -0.348385    0.297156    11.00000    0.02743    0.02032 =
         0.02717   -0.00512   -0.00233   -0.00028
AFIX  23
H4B1  2    0.271848   -0.352307    0.232277    11.00000   -1.20000
H4B2  2    0.154896   -0.382627    0.273338    11.00000   -1.20000
AFIX   0
C5B   1    0.171332   -0.271370    0.293949    11.00000    0.02273    0.02264 =
         0.02098    0.00310    0.00105   -0.00272
C7B   1    0.186013   -0.141821    0.383417    11.00000    0.02423    0.02055 =
         0.02426    0.00189   -0.00072   -0.00244
AFIX  43
H7B   2    0.232219   -0.109403    0.440314    11.00000   -1.20000
AFIX   0
C8B   1    0.084349   -0.113799    0.317076    11.00000    0.02748    0.02296 =
         0.02572    0.00217    0.00080   -0.00126
AFIX  43
H8B   2    0.034871   -0.142827    0.256862    11.00000   -1.20000
AFIX   0
C9B   1    0.212237   -0.377250    0.530194    11.00000    0.03287    0.02986 =
         0.04057    0.00925    0.00905    0.00328
AFIX 137
H9B1  2    0.176481   -0.330037    0.540148    11.00000   -1.50000
H9B2  2    0.259128   -0.392150    0.611503    11.00000   -1.50000
H9B3  2    0.150565   -0.413075    0.503194    11.00000   -1.50000
AFIX   0
C10B  1    0.353305   -0.445692    0.415878    11.00000    0.03785    0.02422 =
         0.04189   -0.00351   -0.00175    0.00726
AFIX 137
H10A  2    0.392637   -0.461745    0.500016    11.00000   -1.50000
H10B  2    0.411194   -0.440385    0.359795    11.00000   -1.50000
H10C  2    0.294433   -0.481569    0.380044    11.00000   -1.50000
AFIX   0
C6A   1   -0.276373   -0.187947    0.388286    11.00000    0.02066    0.01955 =
         0.02017    0.00090   -0.00125   -0.00072
C1A   1   -0.164038   -0.206689    0.461747    11.00000    0.01938    0.02416 =
         0.01877    0.00040    0.00203   -0.00175
C2A   1   -0.111835   -0.282523    0.454192    11.00000    0.01960    0.02436 =
         0.02802   -0.00455   -0.00196    0.00233
AFIX  23
H2A1  2   -0.061905   -0.293842    0.536915    11.00000   -1.20000
H2A2  2   -0.060815   -0.282129    0.388966    11.00000   -1.20000
AFIX   0
C3A   1   -0.204443   -0.343640    0.421309    11.00000    0.02180    0.01930 =
         0.02579   -0.00107   -0.00094    0.00034
C4A   1   -0.288141   -0.319645    0.298437    11.00000    0.02835    0.02386 =
         0.02588   -0.00591   -0.00400    0.00047
AFIX  23
H4A1  2   -0.243970   -0.319312    0.227103    11.00000   -1.20000
H4A2  2   -0.351804   -0.355749    0.278317    11.00000   -1.20000
AFIX   0
C5A   1   -0.343117   -0.244397    0.308113    11.00000    0.02262    0.02445 =
         0.01649    0.00200    0.00071   -0.00348
C7A   1   -0.323459   -0.114656    0.394766    11.00000    0.02475    0.02265 =
         0.02074    0.00052   -0.00056   -0.00329
AFIX  43
H7A   2   -0.273781   -0.081156    0.445705    11.00000   -1.20000
AFIX   0
C8A   1   -0.429723   -0.088467    0.336814    11.00000    0.02755    0.01987 =
         0.02869    0.00004    0.00003    0.00033
AFIX  43
H8A   2   -0.484044   -0.119506    0.285909    11.00000   -1.20000
AFIX   0
C9A   1   -0.273962   -0.354848    0.532138    11.00000    0.03391    0.02712 =
         0.03763    0.00507    0.00611    0.00041
AFIX 137
H9A1  2   -0.310666   -0.309126    0.549996    11.00000   -1.50000
H9A2  2   -0.220218   -0.370874    0.608314    11.00000   -1.50000
H9A3  2   -0.334703   -0.391588    0.507773    11.00000   -1.50000
AFIX   0
C10A  1   -0.142346   -0.415733    0.396380    11.00000    0.03301    0.02468 =
         0.04589   -0.00548   -0.00164    0.00479
AFIX 137
H10D  2   -0.201472   -0.452478    0.365537    11.00000   -1.50000
H10E  2   -0.093857   -0.432422    0.475584    11.00000   -1.50000
H10F  2   -0.092694   -0.407595    0.332356    11.00000   -1.50000
AFIX   0
H1NB  2    0.463634   -0.207325    0.597821    11.00000   -1.20000
H2NB  2    0.389227   -0.138298    0.545947    11.00000   -1.20000
H1NA  2   -0.033477   -0.177994    0.587711    11.00000   -1.20000
H2NA  2   -0.112556   -0.112371    0.542896    11.00000   -1.20000
HKLF 4
REM  test structure: BV
REM R1 =  0.0690 for   3235 Fo > 4sig(Fo)  and  0.1538 for all   6174 data
REM    287 parameters refined using      0 restraints
END
WGHT      0.0561      0.5559
REM Highest difference peak  0.282,  deepest hole -0.285,  1-sigma level  0.056
Q1    1  -0.3023 -0.2044  0.3380  11.00000  0.05    0.28
Q2    1  -0.1404 -0.2463  0.4657  11.00000  0.05    0.27
Q3    1  -0.2207 -0.1940  0.4099  11.00000  0.05    0.27
Q4    1   0.2826 -0.2219  0.4265  11.00000  0.05    0.26
Q5    1  -0.1765 -0.3767  0.4210  11.00000  0.05    0.26
Q6    1   0.1755 -0.3147  0.3071  11.00000  0.05    0.25
Q7    1  -0.2391 -0.3309  0.3605  11.00000  0.05    0.25
Q8    1   0.3209 -0.3422  0.4585  11.00000  0.05    0.25
Q9    1  -0.3061 -0.2797  0.3010  11.00000  0.05    0.24
Q10   1   0.2364 -0.3682  0.4627  11.00000  0.05    0.23
;
data_globe
_journal_date_recd_electronic     2014-10-04
_journal_date_accepted     2014-10-20
_journal_name_full     'Acta Crystallographica, Section E'
_journal_year     2014
_journal_volume     70
_journal_issue     11
_journal_page_first     379
_journal_page_last     381
_journal_paper_category     GO
_journal_paper_doi     10.1107/S1600536814023009
_journal_coeditor_code     XU5825
_publ_contact_author_name     'Dmitrijs Stepanovs'
_publ_contact_author_address
;
Latvian Institute of Organic Synthesis
21 Aizkraukles street
Riga
LV-1006
Latvia
;
_publ_contact_author_email     'dmitrijs.stepanovs@me.com'
_publ_contact_author_fax     '+371 67550338'
_publ_contact_author_phone     '+371 67014929'
_publ_section_title
;
Crystal structure of
3-amino-5,5-dimethyl-2-[(<i>E</i>)-2-nitroethenyl]cyclohex-2-en-1-one
;
loop_
    _publ_author_name
    _publ_author_footnote
    _publ_author_address
    'Vigante, Brigita' .
;
Latvian Institute of Organic Synthesis
21 Aizkraukles Street
Riga
LV-1006
Latvia
;
    'Stepanovs, Dmitrijs' .
;
Latvian Institute of Organic Synthesis
21 Aizkraukles Street
Riga
LV-1006
Latvia
;
    'Pelss, Andrejs' .
;
Latvian Institute of Organic Synthesis
21 Aizkraukles Street
Riga
LV-1006
Latvia
;
    'Mishnev, Anatoly' .
;
Latvian Institute of Organic Synthesis
21 Aizkraukles Street
Riga
LV-1006
Latvia
;
_publ_section_synopsis
;
The asymmetric unit of the title compound contains two independent molecules
with similar conformations, the cyclohexene rings adopting the same envelope
conformation. In the crystal, adjacent molecules are connected <i>via</i>
N---H...O hydrogen bonds and weak C---H...O interactions, forming
supramolecular layers parallel to (\=101).
;
_database_code_depnum_ccdc_archive     'CCDC 1027341'
