# Supplementary material for: Crystal structure of 3-amino-5,5-dimethyl-2-[(E)-2-nitro­ethen­yl]cyclo­hex-2-en-1-one
Source: Acta Crystallogr Sect E Struct Rep Online. 2014 Oct 24;70(Pt 11):379–81. doi: 10.1107/S1600536814023009 (PMC4257328; doi:10.1107/S1600536814023009)
Supplement: Supplementary file 2 [file e-70-00379-Isup2.hkl]

# 
# h,k,l, Fc-squared, Fo-squared, sigma(Fo-squared) and status flag 
# 
data_I
_shelx_title ' test structure: BV' 
_shelx_refln_list_code          4 
_shelx_F_calc_maximum      199.65 
_exptl_crystal_F_000       896.00 
_reflns_d_resolution_high  0.7096 
 
loop_ 
 _symmetry_equiv_pos_as_xyz 
 'x, y, z' 
 '-x, y+1/2, -z+1/2' 
 '-x, -y, -z' 
 'x, -y-1/2, z-1/2' 
 
_cell_length_a    11.3545 
_cell_length_b    18.1097 
_cell_length_c    10.4689 
_cell_angle_alpha  90.000 
_cell_angle_beta  100.119 
_cell_angle_gamma  90.000 
 
_shelx_F_squared_multiplier     1.000 
 
loop_ 
 _refln_index_h 
 _refln_index_k 
 _refln_index_l 
 _refln_F_squared_calc 
 _refln_F_squared_meas 
 _refln_F_squared_sigma 
 _refln_observed_status 
   2   0   0     2566.18     2342.01     47.72 o 
   3   0   0      170.45      163.47      6.61 o 
   4   0   0     4327.79     4083.04     75.12 o 
   5   0   0       33.72       33.07      5.20 o 
   6   0   0     3522.64     3394.19     73.23 o 
   7   0   0        8.36        6.14      5.67 o 
   8   0   0     1857.51     1909.23     47.72 o 
   9   0   0       73.48       79.37      8.03 o 
  10   0   0       15.49       15.59      7.09 o 
  11   0   0      182.22      169.61     11.34 o 
  12   0   0       52.87       60.48     11.81 o 
  13   0   0       12.53        3.31     25.99 o 
  14   0   0        8.99      -29.29     29.29 o 
   2   1   0        5.14        8.50      3.16 o 
   3   1   0       26.38       31.88      4.72 o 
   4   1   0      961.33      951.43     15.32 o 
   5   1   0        2.20        0.11      4.19 o 
   6   1   0     7423.71     7652.39    114.38 o 
   7   1   0      271.53      268.18      6.79 o 
   8   1   0       18.72       35.95      4.30 o 
   9   1   0      148.88      135.74      7.56 o 
  10   1   0       55.53       60.03      5.07 o 
  11   1   0        0.17        9.21      5.01 o 
  12   1   0      702.15      666.91     37.80 o 
  13   1   0       93.82      122.59     28.90 o 
  14   1   0       19.46        3.31     24.57 o 
  15   1   0        1.42      -10.87     22.21 o 
   1   2   0       46.36       55.13      6.14 o 
   2   2   0    14290.75    13187.32    210.52 o 
   3   2   0       80.98       88.02     13.94 o 
   4   2   0        3.77       -0.09      3.14 o 
   5   2   0       62.81       77.11      6.61 o 
   6   2   0        5.29        4.39      7.09 o 
   7   2   0      119.08      111.61      5.11 o 
   8   2   0       53.69       54.90      8.98 o 
   9   2   0        0.35        2.83      4.68 o 
  10   2   0      205.34      206.35     17.72 o 
  11   2   0      205.80      195.72      7.93 o 
  12   2   0      515.10      540.60     46.30 o 
  13   2   0        3.36       -7.56     23.62 o 
  14   2   0        1.46      -20.32     20.32 o 
  15   2   0        1.68      -10.87     19.37 o 
   1   3   0      155.12      165.30      5.22 o 
   2   3   0      121.64      141.08      4.84 o 
   3   3   0      105.60      100.01      4.63 o 
   4   3   0       41.26       25.58      8.50 o 
   5   3   0        0.46        3.71      3.50 o 
   6   3   0       33.45       15.89      4.01 o 
   7   3   0        0.19        2.36      3.67 o 
   8   3   0        1.93        4.02      4.34 o 
   9   3   0        9.31        6.29      5.20 o 
  10   3   0       51.43       36.08      5.20 o 
  11   3   0      172.07      167.51      9.02 o 
  12   3   0      212.88      205.28     12.91 o 
  13   3   0      130.65      181.43     23.62 o 
  14   3   0        0.43        9.45     21.73 o 
  15   3   0        0.00       -0.47     21.26 o 
   0   4   0     5054.25     5315.23    226.78 o 
   1   4   0      940.92      885.21     20.58 o 
   2   4   0    21684.29    20596.44    351.77 o 
   3   4   0       66.65       59.21      9.92 o 
   4   4   0     2696.60     2729.72     42.13 o 
   5   4   0        0.01        0.91      4.30 o 
   6   4   0       29.00       33.52      6.85 o 
   7   4   0        2.83       -0.10      7.56 o 
   8   4   0       16.90       24.14     16.77 o 
   9   4   0       73.39       75.81      7.80 o 
  10   4   0     1952.20     2002.80     39.51 o 
  11   4   0       13.70        9.59      5.99 o 
  12   4   0       11.62        7.44     12.76 o 
  13   4   0        1.73       -5.67     19.37 o 
  14   4   0      140.74      145.05     22.21 o 
  15   4   0        4.79       38.74     37.32 o 
   1   5   0      620.42      639.59     24.57 o 
   2   5   0       12.42        5.01      3.93 o 
   3   5   0       11.94       14.02      6.61 o 
   4   5   0     6882.22     6788.06    114.44 o 
   5   5   0      262.36      288.10     12.52 o 
   6   5   0      463.68      541.08     25.51 o 
   7   5   0      336.19      358.53      8.92 o 
   8   5   0        2.44        5.83      4.96 o 
   9   5   0       14.93       12.58      5.20 o 
  10   5   0      354.01      328.41     22.44 o 
  11   5   0       30.98       41.58      6.46 o 
  12   5   0        0.28        4.90      9.07 o 
  13   5   0       48.68       41.58     17.01 o 
  14   5   0       20.68       25.51     17.48 o 
  15   5   0       24.72       19.84     26.46 o 
   0   6   0     5615.19     5303.48    257.26 o 
   1   6   0       35.30       37.97      5.43 o 
   2   6   0       36.98       86.88      5.35 o 
   3   6   0      116.47      117.94      7.56 o 
   4   6   0     1554.21     1596.97     30.50 o 
   5   6   0      385.90      427.73     10.57 o 
   6   6   0     1073.95     1074.78     20.01 o 
   7   6   0      277.04      284.76     10.39 o 
   8   6   0       87.73       80.48      5.67 o 
   9   6   0      288.56      272.63     17.95 o 
  10   6   0      823.88      872.56     34.96 o 
  11   6   0        9.32       13.35      7.29 o 
  12   6   0      814.95      770.40     72.05 o 
  13   6   0        2.21       19.37     20.32 o 
  14   6   0       64.64       65.20     19.84 o 
  15   6   0        2.53        5.20     24.10 o 
   1   7   0      318.17      375.33      8.01 o 
   2   7   0    11195.16    12028.89    268.26 o 
   3   7   0     3141.82     3429.89     54.71 o 
   4   7   0     1521.18     1575.76     31.95 o 
   5   7   0     1225.01     1311.97     22.97 o 
   6   7   0      600.03      641.11     13.50 o 
   7   7   0      165.09      162.67      6.99 o 
   8   7   0      130.36      138.11      6.92 o 
   9   7   0      201.03      196.92     11.10 o 
  10   7   0      700.56      703.57     17.70 o 
  11   7   0       24.39       20.36      8.44 o 
  12   7   0      115.60      105.09     11.16 o 
  13   7   0       10.39       29.77     21.26 o 
  14   7   0       43.02       80.32     27.40 o 
  15   7   0      146.42      197.02     54.81 o 
   1   8   0      426.49      493.73     21.26 o 
   2   8   0      284.74      289.04      7.58 o 
   3   8   0      327.75      313.64      9.28 o 
   4   8   0       42.87       35.07      4.63 o 
   5   8   0      830.88      856.96     22.23 o 
   6   8   0       46.92       49.36      9.92 o 
   7   8   0      335.95      342.93     10.30 o 
   8   8   0     1002.11      926.27     21.93 o 
   9   8   0     1239.18     1241.06     26.69 o 
  10   8   0       82.11       59.32     17.24 o 
  11   8   0       64.66       60.91      9.53 o 
  12   8   0        1.47        2.03     14.65 o 
  13   8   0        0.75        9.92     17.48 o 
  14   8   0        0.23       -1.89     23.15 o 
   1   9   0     2459.15     2818.25     73.70 o 
   2   9   0     2203.80     2262.10     38.59 o 
   3   9   0      257.37      255.46     11.58 o 
   4   9   0      465.82      472.29     12.99 o 
   5   9   0      289.11      294.73     11.83 o 
   6   9   0        7.46       11.62      6.85 o 
   7   9   0        0.05       11.73      4.92 o 
   8   9   0      239.41      244.43     15.59 o 
   9   9   0      185.97      168.12      9.45 o 
  10   9   0      119.95      108.22      9.21 o 
  11   9   0       11.70       10.39     12.28 o 
  12   9   0        0.25        4.35      8.17 o 
  13   9   0       49.69       61.89     20.79 o 
  14   9   0        3.80       -2.36     36.85 o 
   0  10   0      135.78      149.30     18.43 o 
   1  10   0      351.88      394.04     15.59 o 
   2  10   0      776.39      791.63     16.86 o 
   3  10   0      622.88      640.59     12.35 o 
   4  10   0       80.93       72.87     17.72 o 
   5  10   0       17.77       22.37     27.17 o 
   6  10   0      152.14      143.36      9.41 o 
   7  10   0     2401.50     2306.80     62.60 o 
   8  10   0      145.18      121.55     13.70 o 
   9  10   0        4.65        4.99     30.47 o 
  10  10   0        0.02       -1.77      6.87 o 
  11  10   0      131.03      105.99     16.77 o 
  12  10   0        2.66       -6.14     10.39 o 
  13  10   0       55.00       88.35     34.96 o 
  14  10   0       73.28       70.40     33.54 o 
   1  11   0      220.82      230.09     15.12 o 
   2  11   0      134.62      111.03      9.45 o 
   3  11   0       14.96        3.53      4.25 o 
   4  11   0       53.24       44.05      4.84 o 
   5  11   0        1.48       16.58     10.87 o 
   6  11   0      131.23      142.83     10.65 o 
   7  11   0     1099.23     1102.06     32.15 o 
   8  11   0        1.00       -5.67      9.21 o 
   9  11   0      168.78      143.67     11.81 o 
  10  11   0        0.00       28.35     10.87 o 
  11  11   0      100.28       93.08     12.76 o 
  12  11   0        0.02       12.72     10.16 o 
  13  11   0        2.27       54.33     30.71 o 
  14  11   0        0.78       -5.67     31.18 o 
   0  12   0      247.52      231.51     25.04 o 
   1  12   0       10.80       17.01      8.03 o 
   2  12   0      807.54      809.80     31.18 o 
   3  12   0      228.06      234.92      9.21 o 
   4  12   0      180.61      181.66      6.51 o 
   5  12   0      102.02      115.04      6.46 o 
   6  12   0      109.46       87.77      7.04 o 
   7  12   0      144.22      143.28     17.95 o 
   8  12   0       13.65       20.13      8.67 o 
   9  12   0      405.02      394.98     32.60 o 
  10  12   0       36.04       46.52     32.60 o 
  11  12   0       50.29       50.44     12.50 o 
  12  12   0        0.94       30.49     13.72 o 
  13  12   0       52.77      146.46     51.97 o 
   1  13   0      810.53      777.20     23.62 o 
   2  13   0      170.86      151.66     14.17 o 
   3  13   0      144.11      118.14      6.85 o 
   4  13   0       44.93       41.81      4.77 o 
   5  13   0      397.76      423.86     19.61 o 
   6  13   0       32.82       26.07      6.17 o 
   7  13   0      587.30      552.12     43.94 o 
   8  13   0       68.52       83.59     29.29 o 
   9  13   0       28.35       32.13     17.95 o 
  10  13   0       88.16       79.75     42.76 o 
  11  13   0        0.47       21.06     13.94 o 
  12  13   0       48.90       32.13     16.54 o 
  13  13   0      117.62      177.17     42.52 o 
   0  14   0        3.00        9.92     18.43 o 
   1  14   0      260.89      255.60     18.90 o 
   2  14   0      240.70      287.73     22.21 o 
   3  14   0     2465.18     2339.81     57.78 o 
   4  14   0      151.18      154.20     11.10 o 
   5  14   0       94.52       64.62      6.50 o 
   6  14   0       54.64       35.87      7.49 o 
   7  14   0      230.61      204.03     16.77 o 
   8  14   0       54.01       52.44     17.95 o 
   9  14   0      263.01      256.44     21.50 o 
  10  14   0        7.61       20.79     18.71 o 
  11  14   0        6.46       12.65     13.98 o 
  12  14   0       33.44        8.03     28.35 o 
  13  14   0        9.35       -8.03     32.60 o 
   1  15   0      229.72      221.59     17.95 o 
   2  15   0      229.53      274.03     25.51 o 
   3  15   0     3390.41     3346.45     89.07 o 
   4  15   0       28.61       23.46     17.01 o 
   5  15   0      270.90      292.88     11.19 o 
   6  15   0       13.57        9.71      8.14 o 
   7  15   0        8.16        9.84      8.04 o 
   8  15   0        0.00      -13.35     13.35 o 
   9  15   0        3.22       22.19     20.08 o 
  10  15   0       24.09       26.89     19.30 o 
  11  15   0        1.87        4.25     14.65 o 
  12  15   0        5.29      -17.48     32.13 o 
   0  16   0       57.37       56.22     17.01 o 
   1  16   0      367.89      334.51     23.15 o 
   2  16   0        2.41       50.55     21.73 o 
   3  16   0      753.55      574.33     22.92 o 
   4  16   0       22.11       20.34      8.21 o 
   5  16   0      203.78      172.49     11.58 o 
   6  16   0        7.59       15.72      8.38 o 
   7  16   0      119.72      125.16     29.06 o 
   8  16   0        1.38        2.32     11.56 o 
   9  16   0       63.45       83.49     27.64 o 
  10  16   0       22.97      -15.12     15.12 o 
  11  16   0       18.85       31.18     20.32 o 
  12  16   0        0.43      -10.87     34.96 o 
   1  17   0        0.00      -16.06     18.43 o 
   2  17   0       15.14        8.03     14.17 o 
   3  17   0      151.76      141.33     11.44 o 
   4  17   0       20.81       38.89     12.06 o 
   5  17   0      156.31      122.84     18.90 o 
   6  17   0        3.06       17.01     14.17 o 
   7  17   0      386.50      371.36     29.77 o 
   8  17   0        5.29      -17.01     17.01 o 
   9  17   0      476.85      592.47     38.74 o 
  10  17   0        0.15        7.56     17.48 o 
  11  17   0      199.64      208.36     25.99 o 
   0  18   0       14.53       46.77     33.54 o 
   1  18   0      199.48      132.29     18.43 o 
   2  18   0        3.11      -15.59     15.59 o 
   3  18   0      108.92       85.68     13.70 o 
   4  18   0        4.89       26.93     16.06 o 
   5  18   0      191.39      231.98     23.15 o 
   6  18   0       14.08       39.69     25.04 o 
   7  18   0       81.09       34.96     16.06 o 
   8  18   0        0.66       -2.83     20.32 o 
   9  18   0      666.50      677.99     47.25 o 
  10  18   0        0.16       14.65     19.37 o 
  11  18   0        8.00       37.32     24.57 o 
   1  19   0        5.98       30.24     17.48 o 
   2  19   0        1.40       62.37     20.79 o 
   3  19   0      421.22      442.70     32.60 o 
   4  19   0        2.87        2.83     16.06 o 
   5  19   0      164.08      150.24     22.68 o 
   6  19   0        8.84        1.42     23.62 o 
   7  19   0       59.44       52.92     18.43 o 
   8  19   0       13.63      -11.81     21.26 o 
   9  19   0        0.05       -8.50     25.51 o 
  10  19   0        7.18       35.91     24.10 o 
   0  20   0        4.25       -2.83     25.99 o 
   1  20   0       48.90       53.86     20.32 o 
   2  20   0        0.57       10.87     18.43 o 
   3  20   0        6.39       14.17     20.32 o 
   4  20   0       11.03       18.43     21.26 o 
   5  20   0       16.62      -15.12     24.57 o 
   6  20   0        0.58        8.50     35.43 o 
   7  20   0       72.24       67.09     21.26 o 
   8  20   0        2.21      -11.81     22.68 o 
   9  20   0       40.61       55.75     28.35 o 
   1  21   0      113.36      201.27     29.77 o 
   2  21   0        3.11       66.62     28.82 o 
   3  21   0        4.05       30.71     19.84 o 
   4  21   0        2.88      -19.84     19.84 o 
   5  21   0       10.52       36.38     22.68 o 
   6  21   0       65.55       42.52     21.26 o 
   7  21   0      204.61      198.44     25.99 o 
   8  21   0        2.14      -24.57     24.57 o 
   0  22   0       53.97       66.62     39.69 o 
   1  22   0      112.78      122.37     25.51 o 
   2  22   0        0.66      -20.32     22.68 o 
   3  22   0        0.01       21.73     25.04 o 
   4  22   0        0.01      -22.21     24.10 o 
   5  22   0        5.91       12.76     24.10 o 
   6  22   0        0.85      -12.76     20.32 o 
   7  22   0      498.86      511.21     50.55 o 
   1  23   0       24.14       48.66     24.57 o 
   2  23   0       14.68      -11.81     21.73 o 
   3  23   0        2.93        3.31     27.40 o 
   4  23   0       28.59       39.21     24.57 o 
   5  23   0      807.07     1012.02     63.78 o 
   6  23   0      130.61      140.32     31.66 o 
   0  24   0       18.73       42.99     35.43 o 
   1  24   0      210.91      305.21     36.38 o 
   2  24   0        7.18      -11.81     26.46 o 
   3  24   0       26.20      -15.59     26.93 o 
   4  24   0       17.09       47.72     35.91 o 
   5  24   0       76.94       81.74     32.13 o 
   1  25   0       21.81      -16.06     26.46 o 
   2  25   0        0.59       47.25     30.24 o 
   3  25   0      363.94      503.65     51.03 o 
 -15   1   1        0.24       10.39     29.77 o 
 -14   1   1      148.31      138.18     31.89 o 
 -13   1   1        7.86       28.24     11.64 o 
 -12   1   1       38.98       47.85     30.00 o 
 -11   1   1       10.44       12.08     14.17 o 
 -10   1   1        2.61        0.85      5.17 o 
  -9   1   1      131.16      129.57      6.84 o 
  -8   1   1        2.28       -2.62      4.84 o 
  -7   1   1      221.05      233.94      7.66 o 
  -6   1   1      102.20       93.57      9.45 o 
  -5   1   1        1.48        6.24      4.17 o 
  -4   1   1      885.30      734.87     13.02 o 
  -3   1   1      262.49      262.44      8.27 o 
  -2   1   1        1.17        2.36      3.67 o 
  -1   1   1       10.51       18.02      4.96 o 
   1   1   1       63.56       77.53      2.67 o 
   2   1   1    28521.23    25544.13    367.58 o 
   3   1   1        1.25        0.47      2.83 o 
   4   1   1      885.31     1030.10     15.18 o 
   5   1   1      172.05      178.15      5.43 o 
   6   1   1     1307.64     1396.64     22.70 o 
   7   1   1       38.33       33.59      4.25 o 
   8   1   1      223.88      251.55     12.05 o 
   9   1   1       33.53       40.33      5.91 o 
  10   1   1        6.32        4.50      3.16 o 
  11   1   1        3.90        7.56      3.01 o 
  12   1   1      120.88      141.57     23.22 o 
  13   1   1        4.91       29.77     27.40 o 
  14   1   1      156.58      178.59     27.40 o 
  15   1   1        2.97      -22.21     25.51 o 
 -15   2   1        1.15       23.62     34.02 o 
 -14   2   1      251.15      157.80     43.47 o 
 -13   2   1       21.86       37.59      9.07 o 
 -12   2   1      101.97      101.26     10.49 o 
 -11   2   1        7.52        7.15      5.67 o 
 -10   2   1       98.89      101.64      6.99 o 
  -9   2   1       18.39       25.25      5.17 o 
  -8   2   1      105.00       83.88      5.84 o 
  -7   2   1      120.35      116.79     17.95 o 
  -6   2   1       83.26      103.11      8.98 o 
  -5   2   1        3.29        8.54      4.30 o 
  -4   2   1        0.16       -0.99      3.63 o 
  -3   2   1       48.47       46.13      5.01 o 
  -2   2   1     5520.18     5154.57    106.30 o 
  -1   2   1       83.50      104.76     11.58 o 
   0   2   1       11.88       17.34      3.34 o 
   1   2   1      311.36      297.02      5.17 o 
   2   2   1      129.51      109.64      3.78 o 
   3   2   1       28.22       25.74      2.43 o 
   4   2   1      985.83     1114.28     33.78 o 
   5   2   1       85.00       95.52      3.83 o 
   6   2   1      406.93      469.22      8.67 o 
   7   2   1       15.99       18.07      3.01 o 
   8   2   1      659.11      644.94     12.64 o 
   9   2   1        1.15       -2.65      3.29 o 
  10   2   1       82.82       77.77      8.74 o 
  11   2   1       13.28       16.30      3.67 o 
  12   2   1      116.72      126.15     20.32 o 
  13   2   1       27.75       23.62     21.73 o 
  14   2   1       41.37       61.89     20.32 o 
  15   2   1        7.16      -17.95     21.26 o 
 -15   3   1       19.17        2.36     23.62 o 
 -14   3   1        5.85      -27.40     27.40 o 
 -13   3   1       33.25       35.07     17.24 o 
 -12   3   1      871.89      855.30     29.38 o 
 -11   3   1       55.94       54.87      6.35 o 
 -10   3   1        2.17       15.63      5.99 o 
  -9   3   1       12.34       19.73      6.14 o 
  -8   3   1        2.85       10.02      4.98 o 
  -7   3   1       73.50       64.20      4.98 o 
  -6   3   1      226.74      224.79      6.84 o 
  -5   3   1        5.74        1.60      9.92 o 
  -4   3   1     1917.91     1822.86     49.37 o 
  -3   3   1      191.19      187.87      8.98 o 
  -2   3   1      309.45      340.87     10.01 o 
  -1   3   1      328.30      329.23      9.52 o 
   0   3   1     4086.21     3911.28     92.80 o 
   1   3   1       30.17       33.60      3.31 o 
   2   3   1      292.07      291.78      5.90 o 
   3   3   1       32.93       35.69      3.45 o 
   4   3   1      216.54      242.50      5.67 o 
   5   3   1       43.83       50.47      8.50 o 
   6   3   1     1465.52     1451.55     23.11 o 
   7   3   1        0.26       -2.76      3.29 o 
   8   3   1      123.14      140.15      5.44 o 
   9   3   1        9.65        9.19      5.43 o 
  10   3   1      137.07      120.64     14.41 o 
  11   3   1      190.78      190.38      9.26 o 
  12   3   1     1005.84      987.45     38.74 o 
  13   3   1        7.86       21.73     20.79 o 
  14   3   1       14.03       20.32     36.38 o 
  15   3   1       13.45       34.49     26.46 o 
 -15   4   1        8.85       46.77     23.62 o 
 -14   4   1      106.78       70.87     24.57 o 
 -13   4   1        0.31      -10.39     10.39 o 
 -12   4   1       84.79       90.87     12.44 o 
 -11   4   1       38.09       39.94     26.22 o 
 -10   4   1       75.85       82.17      7.66 o 
  -9   4   1        2.62        2.92      5.84 o 
  -8   4   1        0.03        5.53      5.50 o 
  -7   4   1      214.88      213.32      8.06 o 
  -6   4   1      208.14      230.61     15.12 o 
  -5   4   1      352.29      378.89     10.44 o 
  -4   4   1      461.48      466.67     11.47 o 
  -3   4   1      972.44      955.22     16.17 o 
  -2   4   1     4770.16     4392.31    170.09 o 
  -1   4   1      468.64      619.30     45.12 o 
   0   4   1     1636.49     1527.79     40.05 o 
   1   4   1     2170.00     2042.09     32.54 o 
   2   4   1      617.57      584.20     10.55 o 
   3   4   1       89.14       87.45      5.91 o 
   4   4   1       19.51       12.64      6.38 o 
   5   4   1       48.02       50.60      4.19 o 
   6   4   1      290.43      293.87      6.90 o 
   7   4   1       11.52       18.74      4.72 o 
   8   4   1     1066.02     1093.66     22.44 o 
   9   4   1      149.08      146.38      6.85 o 
  10   4   1      802.22      794.36     19.31 o 
  11   4   1       53.03       64.14      6.70 o 
  12   4   1       12.91       10.39     22.21 o 
  13   4   1        4.82       -3.31     17.48 o 
  14   4   1      129.81      133.71     31.18 o 
  15   4   1        0.00       -6.14     23.62 o 
 -15   5   1        2.41       -1.42     25.04 o 
 -14   5   1       46.97      120.01     27.40 o 
 -13   5   1       53.48       47.20     11.01 o 
 -12   5   1        6.82       12.18      8.74 o 
 -11   5   1        5.31        3.31      6.68 o 
 -10   5   1      836.30      774.32     19.30 o 
  -9   5   1        3.13       14.11      6.38 o 
  -8   5   1      183.67      180.74     25.75 o 
  -7   5   1      521.11      563.69     18.66 o 
  -6   5   1      220.64      218.52      7.43 o 
  -5   5   1       69.47       62.38      5.91 o 
  -4   5   1       14.70        2.61      4.43 o 
  -3   5   1       19.75       27.47      6.61 o 
  -2   5   1      165.13      138.64      5.77 o 
  -1   5   1       25.00       22.32      6.50 o 
   0   5   1     9389.51     9626.24    397.82 o 
   1   5   1        0.31        9.35      6.85 o 
   2   5   1     1776.58     2008.57     34.16 o 
   3   5   1     2831.21     2849.03     39.96 o 
   4   5   1       12.84       15.13      4.33 o 
   5   5   1        3.66        5.24      6.38 o 
   6   5   1      663.54      698.45     13.03 o 
   7   5   1        2.90       -1.26      3.97 o 
   8   5   1        0.61        4.15      4.64 o 
   9   5   1      135.31      116.03      9.92 o 
  10   5   1      121.25      116.02      9.92 o 
  11   5   1        6.04       12.05     16.77 o 
  12   5   1        0.07      -12.76     19.37 o 
  13   5   1       10.19        8.50     17.95 o 
  14   5   1       26.06       29.29     19.37 o 
  15   5   1        0.27       42.99     23.15 o 
 -15   6   1        4.72      -14.17     24.10 o 
 -14   6   1        4.99       77.01     28.35 o 
 -13   6   1        2.43        3.67     11.58 o 
 -12   6   1      509.27      516.77     20.31 o 
 -11   6   1        1.66       -3.49      6.44 o 
 -10   6   1       71.19       71.87      7.15 o 
  -9   6   1       53.69       56.80      9.21 o 
  -8   6   1      190.02      172.28      7.83 o 
  -7   6   1      199.18      192.08      7.43 o 
  -6   6   1       14.70        7.35      7.09 o 
  -5   6   1      182.24      169.18      6.72 o 
  -4   6   1     4081.32     4434.53     79.27 o 
  -3   6   1      449.04      425.68     12.64 o 
  -2   6   1        8.07        2.91      7.56 o 
  -1   6   1     1081.32     1053.10     32.84 o 
   0   6   1       73.61       83.87     13.94 o 
   1   6   1       78.66       92.85     11.58 o 
   2   6   1      270.20      253.77      6.46 o 
   3   6   1      120.42      107.17      6.61 o 
   4   6   1      156.17      134.98      4.98 o 
   5   6   1      161.35      165.15      6.14 o 
   6   6   1      115.36      150.70     20.08 o 
   7   6   1      273.82      269.19      8.98 o 
   8   6   1      101.82       89.24     16.06 o 
   9   6   1      186.16      194.61     16.54 o 
  10   6   1     1770.83     1813.49     52.68 o 
  11   6   1      378.83      382.45     15.78 o 
  12   6   1        0.12      -21.26     26.46 o 
  13   6   1        0.14       45.83     18.90 o 
  14   6   1       32.76       17.95     20.32 o 
  15   6   1        1.39        6.14     25.99 o 
 -15   7   1        1.01      -28.35     29.77 o 
 -14   7   1      179.41      188.04     23.62 o 
 -13   7   1        5.02        9.45     10.39 o 
 -12   7   1      473.83      478.79     20.55 o 
 -11   7   1      356.73      308.71     11.78 o 
 -10   7   1      148.69      174.03      9.17 o 
  -9   7   1      830.68      828.87     34.73 o 
  -8   7   1      194.02      200.36      8.74 o 
  -7   7   1       67.91       63.78      6.20 o 
  -6   7   1      201.46      232.81      8.13 o 
  -5   7   1      210.94      214.97     16.30 o 
  -4   7   1      660.60      667.77     17.87 o 
  -3   7   1     4135.97     4399.26     70.84 o 
  -2   7   1     5585.67     5956.09    189.22 o 
   0   7   1      344.00      299.64      7.94 o 
   1   7   1     1817.62     1802.45     53.86 o 
   2   7   1     2958.22     3199.48     87.17 o 
   3   7   1      533.19      619.11     14.65 o 
   4   7   1     9885.93    10822.37    154.99 o 
   5   7   1     1015.25     1019.41     32.13 o 
   6   7   1      232.21      203.55      7.26 o 
   7   7   1       34.37       35.09      4.84 o 
   8   7   1       79.64       73.68      5.66 o 
   9   7   1       61.12       52.16      5.77 o 
  10   7   1       39.79       28.28      6.25 o 
  11   7   1       21.93       31.91      8.28 o 
  12   7   1      211.83      267.42     24.10 o 
  13   7   1        0.93       -1.89     19.37 o 
  14   7   1      142.59      176.23     33.54 o 
 -15   8   1        4.32       24.57     42.99 o 
 -14   8   1      185.66      155.91     42.99 o 
 -13   8   1       63.24       63.31     12.76 o 
 -12   8   1        0.06        8.39     10.84 o 
 -11   8   1        0.19        7.40      8.44 o 
 -10   8   1      280.49      244.42     34.02 o 
  -9   8   1     1528.98     1522.48     37.18 o 
  -8   8   1      727.78      724.34     16.74 o 
  -7   8   1      176.32      179.22      9.92 o 
  -6   8   1     1700.29     1755.36     47.25 o 
  -5   8   1      299.44      279.79     10.21 o 
  -4   8   1     1019.38     1198.19     41.34 o 
  -3   8   1      769.20      796.34     17.89 o 
  -2   8   1       18.20       27.99     16.54 o 
  -1   8   1     5615.81     5697.87    149.30 o 
   0   8   1      893.58     1044.16     20.66 o 
   1   8   1     3640.09     3898.78    104.89 o 
   2   8   1     2377.72     2540.99     46.41 o 
   3   8   1      498.05      517.97     21.50 o 
   4   8   1      394.20      455.14     34.02 o 
   5   8   1       68.83       55.27      4.43 o 
   6   8   1       13.77       20.93      8.74 o 
   7   8   1      276.94      252.63     26.22 o 
   8   8   1      943.56      953.63     30.24 o 
   9   8   1      378.27      358.60     12.28 o 
  10   8   1       84.67       84.61      7.80 o 
  11   8   1        3.70       -0.71      6.68 o 
  12   8   1        2.95        6.61     17.01 o 
  13   8   1        1.96       27.88     31.66 o 
  14   8   1       11.08       -8.03     19.84 o 
 -14   9   1        2.18       31.66     40.63 o 
 -13   9   1       16.27        0.00     20.79 o 
 -12   9   1       57.60       53.44     10.99 o 
 -11   9   1       10.66        8.22     26.69 o 
 -10   9   1      557.91      523.17     25.04 o 
  -9   9   1       49.66       53.54      7.78 o 
  -8   9   1      161.10      153.52      7.94 o 
  -7   9   1      945.06      913.66     21.44 o 
  -6   9   1      200.98      226.22     10.76 o 
  -5   9   1      244.73      237.49     12.28 o 
  -4   9   1       25.56       43.74      6.58 o 
  -3   9   1      149.02      126.32     21.02 o 
  -2   9   1      207.80      253.89     20.55 o 
  -1   9   1      356.09      390.01     13.94 o 
   0   9   1     1864.50     2020.73     46.30 o 
   1   9   1     1273.32     1301.17     30.71 o 
   2   9   1      101.03      102.66     19.37 o 
   3   9   1       42.04       43.19      3.63 o 
   4   9   1      104.94      103.31      5.67 o 
   5   9   1        4.54        5.45     12.52 o 
   6   9   1      315.12      317.05     17.24 o 
   7   9   1     1809.15     1747.24     43.70 o 
   8   9   1      227.27      219.82      8.86 o 
   9   9   1      181.09      178.24     17.24 o 
  10   9   1       49.11       61.39      7.69 o 
  11   9   1        3.39       -5.46      7.38 o 
  12   9   1        2.45       36.38     21.26 o 
  13   9   1       14.86       32.60     28.35 o 
  14   9   1        2.79       -9.45     19.37 o 
 -14  10   1        0.98      -46.77     46.77 o 
 -13  10   1       58.56      181.90     50.08 o 
 -12  10   1       15.30        5.66     12.09 o 
 -11  10   1       70.80       69.54     10.87 o 
 -10  10   1      188.35      195.25     22.21 o 
  -9  10   1      160.93      141.34     15.36 o 
  -8  10   1      256.33      242.26     10.89 o 
  -7  10   1     1442.20     1387.07     32.23 o 
  -6  10   1      124.00      129.60      8.85 o 
  -5  10   1        4.84       -0.01     12.28 o 
  -4  10   1      929.29      900.16     23.80 o 
  -3  10   1     1255.33     1356.67     27.56 o 
  -2  10   1       24.08       43.52      7.80 o 
  -1  10   1      272.58      317.09     18.90 o 
   0  10   1     1826.76     1882.30     45.36 o 
   1  10   1        4.11        0.00      7.56 o 
   2  10   1      198.50      186.48      8.28 o 
   3  10   1      380.65      323.79      9.34 o 
   4  10   1        3.16        5.91      3.67 o 
   5  10   1       39.47       31.40      5.42 o 
   6  10   1      219.29      193.89      7.86 o 
   7  10   1      216.59      181.45     18.66 o 
   8  10   1        2.74       -2.83      6.14 o 
   9  10   1       11.55       10.39      7.09 o 
  10  10   1       14.29       28.99     13.47 o 
  11  10   1       32.42       27.94     11.81 o 
  12  10   1      211.51      214.03     23.15 o 
  13  10   1       17.58      -11.81     18.90 o 
  14  10   1        0.03      -49.14     49.14 o 
 -14  11   1       10.48        8.98     28.82 o 
 -13  11   1       17.38       64.26     32.60 o 
 -12  11   1       60.02       66.50     13.85 o 
 -11  11   1      108.12      125.29     32.84 o 
 -10  11   1      183.25      155.03     44.18 o 
  -9  11   1      102.55       73.80     13.95 o 
  -8  11   1       14.66       28.79     13.30 o 
  -7  11   1      356.69      298.71     35.67 o 
  -6  11   1       16.23        4.22     11.10 o 
  -5  11   1       11.06       -2.56     13.47 o 
  -4  11   1      232.59      219.90     20.32 o 
  -3  11   1      178.47      184.29      8.00 o 
  -2  11   1        0.21        1.04      7.84 o 
  -1  11   1      641.12      649.60     51.03 o 
   0  11   1      724.96      791.85     25.04 o 
   1  11   1      304.63      270.25     12.28 o 
   2  11   1       27.56        9.92      7.56 o 
   3  11   1        1.59        2.07      3.76 o 
   4  11   1        0.00        2.65      4.72 o 
   5  11   1      637.80      613.36     15.55 o 
   6  11   1     1812.80     1867.64     41.64 o 
   7  11   1      338.41      281.93     11.97 o 
   8  11   1        9.60        7.56      8.03 o 
   9  11   1       23.62       30.36      7.35 o 
  10  11   1       27.48       19.47      6.87 o 
  11  11   1        0.95       -4.25      8.50 o 
  12  11   1       11.17       10.87     18.90 o 
  13  11   1      233.81      212.14     42.05 o 
 -14  12   1       35.55        5.67     35.43 o 
 -13  12   1        9.51       20.79     31.66 o 
 -12  12   1       10.22      -16.45     26.93 o 
 -11  12   1       19.47       37.24     15.31 o 
 -10  12   1        4.88       27.59     14.15 o 
  -9  12   1       86.45      105.83     19.24 o 
  -8  12   1        0.16      -12.15     12.99 o 
  -7  12   1      892.46      873.88     37.00 o 
  -6  12   1       63.94       76.41     14.88 o 
  -5  12   1      290.80      295.43     30.24 o 
  -4  12   1       30.49       34.21     10.63 o 
  -3  12   1      356.82      347.90     11.77 o 
  -2  12   1       29.43       23.42      4.02 o 
  -1  12   1      244.28      233.87     16.06 o 
   0  12   1      246.17      262.69     14.17 o 
   1  12   1     3383.72     3284.10     79.37 o 
   2  12   1       20.71       27.40      7.56 o 
   3  12   1      292.28      294.46     11.44 o 
   4  12   1        0.68        2.08      4.17 o 
   5  12   1        3.93       -2.24      5.84 o 
   6  12   1       85.53       87.28      6.80 o 
   7  12   1       29.23       17.95      5.92 o 
   8  12   1       85.85       66.62     11.34 o 
   9  12   1        2.60        9.73      8.17 o 
  10  12   1        0.01      -10.39     10.39 o 
  11  12   1        0.00       -7.56      8.98 o 
  12  12   1      111.14       40.63     31.66 o 
  13  12   1        1.31        0.00     34.96 o 
 -13  13   1        7.53      105.83     48.19 o 
 -12  13   1        0.01        2.28     13.04 o 
 -11  13   1        6.24        6.81     11.77 o 
 -10  13   1       24.35       49.82     29.29 o 
  -9  13   1      194.11      211.42     22.65 o 
  -8  13   1       11.95        3.95     14.15 o 
  -7  13   1        6.47       -0.08     13.74 o 
  -6  13   1       56.52       45.39     13.31 o 
  -5  13   1      341.07      345.31     46.07 o 
  -4  13   1       33.92       30.55      6.84 o 
  -3  13   1      100.18      112.13      5.17 o 
  -2  13   1      291.92      266.34     13.73 o 
  -1  13   1        3.22        8.03      8.50 o 
   0  13   1        3.96       19.84     10.87 o 
   1  13   1       13.45       29.29      8.03 o 
   2  13   1       11.61       -1.42      8.50 o 
   3  13   1       82.71       83.51     13.23 o 
   4  13   1       70.50       70.23      7.94 o 
   5  13   1     1113.06     1041.24     24.97 o 
   6  13   1       20.26       15.21     23.39 o 
   7  13   1      397.18      337.39     14.50 o 
   8  13   1       50.27       42.05     13.23 o 
   9  13   1      277.65      237.18     20.32 o 
  10  13   1       18.60       23.62     13.23 o 
  11  13   1      193.43      216.39     19.37 o 
  12  13   1        5.34       -1.89     41.10 o 
  13  13   1       13.46       42.52     57.64 o 
 -13  14   1      175.85      209.77     41.58 o 
 -12  14   1       42.86       45.87     17.04 o 
 -11  14   1       16.90       17.95     20.79 o 
 -10  14   1      115.41      181.43     35.43 o 
  -9  14   1       77.95      137.86     23.15 o 
  -8  14   1        1.84       21.88     15.66 o 
  -7  14   1      151.59       97.75     24.80 o 
  -6  14   1       55.22       70.02     16.01 o 
  -5  14   1      297.55      231.66     13.52 o 
  -4  14   1      134.47      139.17     12.28 o 
  -3  14   1       16.24       19.06      4.49 o 
  -2  14   1       84.17       85.57     20.08 o 
  -1  14   1        0.39       -1.17     10.55 o 
   0  14   1       10.43       13.23     12.28 o 
   1  14   1     3077.79     3159.37    109.61 o 
   2  14   1      912.53      901.46     34.96 o 
   3  14   1     1262.27     1191.54     84.81 o 
   4  14   1        4.40       11.53      8.00 o 
   5  14   1      563.93      549.37     20.01 o 
   6  14   1       69.78       67.64      9.35 o 
   7  14   1       36.93       38.20      8.57 o 
   8  14   1       18.17       41.10     13.23 o 
   9  14   1        3.24       24.57     12.76 o 
  10  14   1       78.81       82.68     14.17 o 
  11  14   1       40.94       17.95     15.12 o 
  12  14   1       11.19       15.12     34.49 o 
 -12  15   1       13.05       16.45     42.05 o 
 -11  15   1       85.85       85.99     25.51 o 
 -10  15   1        8.62        1.24     14.73 o 
  -9  15   1        5.07       20.63     33.07 o 
  -8  15   1       12.69       15.14     17.48 o 
  -7  15   1       89.74       80.32     10.36 o 
  -6  15   1       73.21       83.14     11.34 o 
  -5  15   1       96.20      133.67      8.18 o 
  -4  15   1      586.25      542.23     15.32 o 
  -3  15   1     1892.55     2119.37     64.19 o 
  -2  15   1        0.65        6.94     28.82 o 
  -1  15   1        0.01       -9.45     13.70 o 
   0  15   1      102.65       88.82     16.54 o 
   1  15   1      286.36      279.70     21.73 o 
   2  15   1       13.23       28.35     14.65 o 
   3  15   1      172.94      140.97     17.01 o 
   4  15   1      272.43      288.46     15.99 o 
   5  15   1       56.55       61.62     10.76 o 
   6  15   1        6.70        1.42      8.27 o 
   7  15   1      218.66      198.40     13.20 o 
   8  15   1       44.13       66.62     19.37 o 
   9  15   1       26.04        3.31     13.70 o 
  10  15   1        3.72       22.68     14.65 o 
  11  15   1       90.92       86.46     26.93 o 
  12  15   1       22.27       44.41     48.19 o 
 -12  16   1        9.57       16.49     42.52 o 
 -11  16   1       69.30      109.22     19.34 o 
 -10  16   1       23.10       29.79     32.60 o 
  -9  16   1      197.22      229.74     26.46 o 
  -8  16   1        0.24        9.84     16.61 o 
  -7  16   1       63.61       63.80     18.54 o 
  -6  16   1       39.54       44.47      9.45 o 
  -5  16   1       18.29       14.65      6.01 o 
  -4  16   1       21.98       22.49      6.61 o 
  -3  16   1       94.83       39.89      8.56 o 
  -2  16   1        9.48        8.72     23.86 o 
  -1  16   1      446.47      449.79     25.99 o 
   0  16   1        1.50       30.71     17.01 o 
   1  16   1       29.50       49.14     14.17 o 
   2  16   1       41.64       91.19     19.84 o 
   3  16   1        4.00       -5.79     11.90 o 
   4  16   1       36.07       13.38     11.52 o 
   5  16   1      148.22      123.66     13.19 o 
   6  16   1        0.93       20.32     16.06 o 
   7  16   1       59.89       75.59     19.37 o 
   8  16   1        0.83       24.57     18.43 o 
   9  16   1      155.47      141.74     20.79 o 
  10  16   1       10.21       19.84     14.17 o 
  11  16   1        0.11      -32.13     32.13 o 
  12  16   1        1.48      -31.66     34.49 o 
 -11  17   1       60.91       91.96     25.59 o 
 -10  17   1       20.43       31.50     26.05 o 
  -9  17   1      288.91      287.87     28.24 o 
  -8  17   1        0.93       -7.55     15.99 o 
  -7  17   1      279.32      250.75     29.06 o 
  -6  17   1        5.95       49.04     43.47 o 
  -5  17   1      777.36      791.42     44.26 o 
  -4  17   1        5.03       21.19      8.69 o 
  -3  17   1       33.71       36.06     13.94 o 
  -2  17   1        5.42       13.23     16.54 o 
  -1  17   1      119.28       95.44     17.95 o 
   0  17   1        0.39       22.21     15.12 o 
   1  17   1       17.60       42.99     17.95 o 
   2  17   1       13.54       21.75     12.99 o 
   3  17   1        8.14        8.05     10.42 o 
   4  17   1        1.62        9.89     22.44 o 
   5  17   1      202.55      177.17     19.37 o 
   6  17   1        6.64       29.77     19.84 o 
   7  17   1       89.29       90.71     19.84 o 
   8  17   1       39.55       17.01     17.95 o 
   9  17   1       62.47       59.06     16.06 o 
  10  17   1        3.32       22.21     25.99 o 
  11  17   1        0.01      -23.15     48.19 o 
 -11  18   1      187.35      200.80     36.14 o 
 -10  18   1        0.14       -5.30     31.89 o 
  -9  18   1      140.29      111.57     28.71 o 
  -8  18   1        4.61        3.42     18.90 o 
  -7  18   1       96.92      123.62     31.42 o 
  -6  18   1        5.45       20.61     20.01 o 
  -5  18   1       95.33       93.83     14.31 o 
  -4  18   1       22.74       45.36     19.37 o 
  -3  18   1      126.72      152.61     21.73 o 
  -2  18   1        8.47       34.49     18.90 o 
  -1  18   1      327.93      345.84     26.46 o 
   0  18   1        2.20       28.82     15.59 o 
   1  18   1       59.56       27.40     16.06 o 
   2  18   1        3.28       -9.57     12.16 o 
   3  18   1      154.82      112.99     20.08 o 
   4  18   1        0.28       14.17     14.17 o 
   5  18   1      219.38      225.37     21.26 o 
   6  18   1       22.93       37.80     24.57 o 
   7  18   1       40.50       99.69     19.84 o 
   8  18   1       18.09       27.88     19.84 o 
   9  18   1      254.95      253.24     26.46 o 
  10  18   1       16.97       47.25     22.21 o 
 -10  19   1       11.72        2.36     23.15 o 
  -9  19   1       12.95       79.85     29.77 o 
  -8  19   1        6.82       -6.81     17.37 o 
  -7  19   1      184.19      230.23     24.61 o 
  -6  19   1        0.15       16.06     21.73 o 
  -5  19   1      443.41      362.38     30.71 o 
  -4  19   1        5.73      -12.76     17.48 o 
  -3  19   1      784.81      720.04     43.47 o 
  -2  19   1        3.17       -6.14     19.37 o 
  -1  19   1       10.97       12.76     19.37 o 
   0  19   1        1.43       -8.03     17.48 o 
   1  19   1      608.81      572.15     36.38 o 
   2  19   1        0.21      -10.39     18.90 o 
   3  19   1       33.59       15.59     17.48 o 
   4  19   1        2.39        1.89     16.06 o 
   5  19   1        0.07       52.44     25.99 o 
   6  19   1       11.99       14.65     16.54 o 
   7  19   1        7.13       25.51     16.54 o 
   8  19   1        0.01       19.84     20.32 o 
   9  19   1       62.23       88.82     22.68 o 
  10  19   1        0.94       -0.47     20.32 o 
  -9  20   1       48.33       71.34     23.15 o 
  -8  20   1       25.37       33.07     23.62 o 
  -7  20   1      185.05      217.33     34.49 o 
  -6  20   1        0.53       29.77     20.79 o 
  -5  20   1        1.13       -2.36     18.90 o 
  -4  20   1        6.97       18.90     22.21 o 
  -3  20   1       65.07      125.20     25.04 o 
  -2  20   1        0.34      -17.95     21.26 o 
  -1  20   1        6.15        6.14     25.99 o 
   0  20   1        1.62       -4.72     20.79 o 
   1  20   1      308.75      297.18     27.88 o 
   2  20   1        2.27       16.06     18.90 o 
   3  20   1      166.95      154.50     27.40 o 
   4  20   1        0.03       -9.92     19.84 o 
   5  20   1      195.31      180.01     25.04 o 
   6  20   1        0.01       11.34     16.54 o 
   7  20   1       48.84      101.11     24.57 o 
   8  20   1       17.43      -19.84     19.84 o 
   9  20   1       40.10       44.88     25.99 o 
  -9  21   1       11.63       26.46     27.40 o 
  -8  21   1      134.47      145.52     32.60 o 
  -7  21   1       13.27       33.54     25.04 o 
  -6  21   1        0.01       -0.94     23.62 o 
  -5  21   1       63.17      103.94     23.15 o 
  -4  21   1        6.69        0.47     29.29 o 
  -3  21   1        7.20      -11.34     20.79 o 
  -2  21   1        1.77       -0.47     19.84 o 
  -1  21   1      106.88      162.53     24.10 o 
   0  21   1       11.14       -9.92     21.73 o 
   1  21   1       11.54       29.77     18.90 o 
   2  21   1        2.15       37.32     24.10 o 
   3  21   1       48.10       23.62     18.90 o 
   4  21   1        0.96       -1.89     21.73 o 
   5  21   1       57.57       68.51     22.68 o 
   6  21   1        4.60      -16.06     20.79 o 
   7  21   1      112.37      159.22     26.93 o 
   8  21   1        3.27       31.66     22.21 o 
  -8  22   1        8.71       42.05     28.35 o 
  -7  22   1      193.69      227.26     32.13 o 
  -6  22   1       45.36       80.79     25.51 o 
  -5  22   1       24.17       27.88     22.68 o 
  -4  22   1        0.33       31.66     22.21 o 
  -3  22   1       27.87      -29.29     29.29 o 
  -2  22   1        0.17       -4.72     19.37 o 
  -1  22   1       10.86       31.18     21.73 o 
   0  22   1        0.27       20.32     25.99 o 
   1  22   1       23.55       51.97     22.68 o 
   2  22   1        1.12        8.03     19.37 o 
   3  22   1      136.87       81.26     22.68 o 
   4  22   1        1.38       -0.47     23.15 o 
   5  22   1       31.35       56.70     26.46 o 
   6  22   1       66.87      108.19     24.57 o 
   7  22   1       11.73      -26.46     26.46 o 
  -6  23   1       39.56       45.83     29.29 o 
  -5  23   1       42.98       23.15     26.93 o 
  -4  23   1       17.50       53.86     28.82 o 
  -3  23   1       90.28       98.75     27.88 o 
  -2  23   1        4.56        5.20     20.79 o 
  -1  23   1      104.22      197.49     31.66 o 
   0  23   1       67.12       70.87     23.15 o 
   1  23   1      205.81      287.73     34.02 o 
   2  23   1       14.50       47.25     25.51 o 
   3  23   1       20.31       36.38     26.46 o 
   4  23   1      121.26       68.98     25.51 o 
   5  23   1      192.23      240.48     33.07 o 
   6  23   1        1.76       15.59     29.29 o 
  -5  24   1       84.71       97.80     27.88 o 
  -4  24   1       61.98      138.43     31.18 o 
  -3  24   1      145.34      100.63     33.54 o 
  -2  24   1      133.06      168.20     26.46 o 
  -1  24   1       11.96       10.39     23.62 o 
   0  24   1        0.02      -23.62     25.04 o 
   1  24   1        9.28      -10.87     24.10 o 
   2  24   1       84.48       32.13     25.51 o 
   3  24   1       12.13        3.31     28.82 o 
   4  24   1        7.19      -27.88     27.88 o 
   5  24   1      126.87      185.21     37.32 o 
  -3  25   1        4.29      -26.93     26.93 o 
  -2  25   1        0.20       28.82     26.46 o 
  -1  25   1       29.75       -2.36     27.40 o 
   0  25   1       48.31       62.84     32.60 o 
   1  25   1        0.25       -6.14     25.99 o 
   2  25   1       93.69      127.57     34.02 o 
 -15   0   2      137.91       62.37     34.02 o 
 -14   0   2      294.88      321.75     38.74 o 
 -13   0   2       48.66       57.64     18.43 o 
 -12   0   2       18.62       25.51     16.54 o 
 -11   0   2        3.31       11.81      8.98 o 
 -10   0   2     1386.82     1405.11     41.10 o 
  -9   0   2       53.72       41.10     10.39 o 
  -8   0   2     4001.15     4253.60     95.91 o 
  -7   0   2       90.42      114.34      9.92 o 
  -6   0   2       59.81       51.03      8.03 o 
  -5   0   2        1.05       -1.42      6.61 o 
  -4   0   2    10223.01     9610.88    211.19 o 
  -3   0   2      764.07      752.64     26.46 o 
  -2   0   2    29087.41    25398.29    957.69 o 
  -1   0   2       47.44       36.85      7.56 o 
   0   0   2     1563.81     1290.30     28.35 o 
   1   0   2      232.91      222.06      6.61 o 
   2   0   2     1502.41     1691.42     30.24 o 
   3   0   2       74.72       76.07      8.50 o 
   4   0   2     2839.58     3010.55     68.51 o 
   5   0   2      128.34      122.37      9.92 o 
   6   0   2      719.67      771.06     23.15 o 
   7   0   2       21.30       31.66      9.45 o 
   8   0   2     1016.36     1065.88     58.11 o 
   9   0   2       36.56       60.48     18.43 o 
  10   0   2     1152.69     1081.00     58.59 o 
  11   0   2       89.55      126.15     26.46 o 
  12   0   2       10.54       17.01     25.99 o 
  13   0   2       14.63       15.59     24.10 o 
  14   0   2        0.19       -4.72     29.77 o 
  15   0   2        3.81      -34.02     41.58 o 
 -15   1   2       10.25      -25.38     29.53 o 
 -14   1   2       24.22       11.15     19.64 o 
 -13   1   2      183.83      182.56     13.53 o 
 -12   1   2        5.19       -2.24      9.61 o 
 -11   1   2       13.98       13.59     12.99 o 
 -10   1   2      159.43      146.13      9.92 o 
  -9   1   2      164.78      152.23      7.35 o 
  -8   1   2       15.01       28.45      8.98 o 
  -7   1   2       84.35       80.60      6.17 o 
  -6   1   2      900.80      891.11     16.36 o 
  -5   1   2        0.38        2.56      8.03 o 
  -4   1   2     1336.54     1212.13     25.28 o 
  -3   1   2       30.78       25.76      4.88 o 
  -1   1   2       12.44        9.61      6.61 o 
   0   1   2    24866.71    22796.23    383.41 o 
   1   1   2       99.42       96.13      3.50 o 
   2   1   2     7767.90     7078.05     85.97 o 
   3   1   2      123.21      132.22     11.81 o 
   4   1   2     1781.20     1846.21     29.26 o 
   5   1   2        4.04       -0.11      5.84 o 
   6   1   2      441.32      437.67     12.03 o 
   7   1   2      135.10      134.21     28.58 o 
   8   1   2      267.62      293.36     60.95 o 
   9   1   2       32.96       13.12     13.50 o 
  10   1   2      428.34      392.46     25.70 o 
  11   1   2        0.32       23.15     16.54 o 
  12   1   2        2.66       -2.83     17.01 o 
  13   1   2       26.07       32.13     27.40 o 
  14   1   2       83.00      102.62     25.15 o 
  15   1   2        0.34        2.52     42.99 o 
 -15   2   2       23.46        8.98     32.60 o 
 -14   2   2      368.74      379.86     43.47 o 
 -13   2   2      171.70      231.41     37.56 o 
 -12   2   2       55.81       46.59     19.13 o 
 -11   2   2      130.57      138.40     14.88 o 
 -10   2   2        0.42        5.71      6.17 o 
  -9   2   2      148.69      145.01      8.00 o 
  -8   2   2        0.33        7.85      5.20 o 
  -7   2   2        7.80        2.83      5.67 o 
  -6   2   2      435.32      443.23     10.68 o 
  -5   2   2       71.09       79.72     17.24 o 
  -4   2   2     3394.21     3354.68     49.17 o 
  -3   2   2     1014.68     1015.09     16.70 o 
  -2   2   2     4503.83     4345.26    129.69 o 
  -1   2   2      421.55      408.95     11.16 o 
   0   2   2      675.40      523.47      9.75 o 
   1   2   2       31.19       36.57      5.67 o 
   2   2   2       57.09       40.29      2.82 o 
   3   2   2      159.51      170.26      4.07 o 
   4   2   2     1410.51     1568.83     22.75 o 
   5   2   2      422.49      461.12     19.13 o 
   6   2   2      193.74      255.99      5.03 o 
   7   2   2      132.43      138.01     10.39 o 
   8   2   2        3.05       14.65      2.36 o 
   9   2   2        9.43        0.94     14.65 o 
  10   2   2        4.03       -4.72     15.12 o 
  11   2   2       93.30      111.50     22.68 o 
  12   2   2      194.97      160.64     22.21 o 
  13   2   2        0.57      -13.70     17.01 o 
  14   2   2        0.18       39.21     23.15 o 
  15   2   2       18.96        4.26     22.21 o 
 -15   3   2        1.00       88.35     43.94 o 
 -14   3   2      147.84      133.24     31.18 o 
 -13   3   2        4.13       -9.69     12.52 o 
 -12   3   2       13.85       10.49     15.59 o 
 -11   3   2        2.47       -3.07      7.35 o 
 -10   3   2      141.66      146.63      8.67 o 
  -9   3   2       86.78       83.67     15.83 o 
  -8   3   2      254.50      228.24     20.55 o 
  -7   3   2        0.93        7.26      4.64 o 
  -6   3   2       32.82       27.63      5.31 o 
  -5   3   2      336.19      377.13      9.18 o 
  -4   3   2      419.27      420.66      9.18 o 
  -3   3   2       10.85        6.06      6.38 o 
  -2   3   2    12869.88    12238.60    684.84 o 
  -1   3   2      320.53      352.36     11.68 o 
   0   3   2     2556.71     2350.64     44.06 o 
   1   3   2       86.85       87.56      4.96 o 
   2   3   2      650.78      668.10     11.23 o 
   3   3   2        1.04        2.72      9.21 o 
   4   3   2        7.54       16.72      7.32 o 
   5   3   2      135.02      136.14      3.68 o 
   6   3   2      258.09      283.76      5.89 o 
   7   3   2       31.11       28.46      4.96 o 
   8   3   2      999.56     1056.43     18.90 o 
   9   3   2       42.20       41.58      2.36 o 
  10   3   2      156.96      134.18     16.06 o 
  11   3   2       79.77       61.42     18.43 o 
  12   3   2        2.11       17.48     20.32 o 
  13   3   2        0.09       -9.45     20.32 o 
  14   3   2        1.47      -22.68     22.68 o 
  15   3   2       11.44       17.95     26.46 o 
 -15   4   2        9.56       40.63     21.26 o 
 -14   4   2        0.00      -43.94     43.94 o 
 -13   4   2       14.11       36.96     17.24 o 
 -12   4   2      149.81      128.58     14.07 o 
 -11   4   2        1.01       -4.25      9.92 o 
 -10   4   2      285.79      277.16     21.97 o 
  -9   4   2       17.51       22.72      7.18 o 
  -8   4   2     1270.30     1367.24     36.14 o 
  -7   4   2       69.50       66.29      7.04 o 
  -6   4   2      494.98      486.85     13.05 o 
  -5   4   2      167.22      164.40     11.10 o 
  -4   4   2      487.60      446.45     11.01 o 
  -3   4   2      328.25      336.44      9.08 o 
  -2   4   2      322.08      306.18     13.70 o 
  -1   4   2       19.78       19.66     10.87 o 
   0   4   2     9681.91     9041.83    300.49 o 
   1   4   2       12.97       16.63      6.85 o 
   2   4   2      533.29      591.56     10.48 o 
   3   4   2       71.23       81.15      3.78 o 
   4   4   2     2359.78     2607.19     59.77 o 
   5   4   2      161.91      149.50     20.79 o 
   6   4   2       40.54       61.05      3.65 o 
   7   4   2        0.01        0.36      3.07 o 
   8   4   2     1479.03     1545.90     29.29 o 
   9   4   2       58.01       67.09      3.78 o 
  10   4   2     1319.98     1269.99     24.57 o 
  11   4   2      396.78      384.59     24.57 o 
  12   4   2        2.86      -17.95     19.37 o 
  13   4   2       18.64       -4.72     20.79 o 
  14   4   2       56.00       18.43     20.79 o 
  15   4   2        6.57       21.73     23.62 o 
 -15   5   2        0.18       -3.31     20.79 o 
 -14   5   2       25.74       -9.92     20.79 o 
 -13   5   2       70.55       91.17     13.52 o 
 -12   5   2      483.03      498.88     24.48 o 
 -11   5   2      158.14      149.72     10.15 o 
 -10   5   2      164.06      168.34      9.15 o 
  -9   5   2      397.38      395.70     12.82 o 
  -8   5   2      249.85      287.82     11.10 o 
  -7   5   2        7.49        7.11      6.32 o 
  -6   5   2        1.39        0.11      8.98 o 
  -5   5   2        0.43        4.18      5.78 o 
  -4   5   2      336.68      394.81      8.93 o 
  -3   5   2      513.79      457.94     13.53 o 
  -2   5   2      429.13      467.68     13.02 o 
  -1   5   2     1828.73     1759.81     34.77 o 
   0   5   2      546.18      498.83     12.19 o 
   1   5   2      330.62      362.58      7.83 o 
   2   5   2     5624.78     5664.46     97.94 o 
   3   5   2        7.66        4.74      3.54 o 
   4   5   2       94.40       86.26      4.10 o 
   5   5   2      387.53      395.64      8.27 o 
   6   5   2       52.70       54.00     14.65 o 
   7   5   2      101.01      119.32     13.70 o 
   8   5   2     1094.53     1058.79     22.21 o 
   9   5   2       12.17       10.39      3.31 o 
  10   5   2     1435.69     1463.70     31.66 o 
  11   5   2        0.55        9.45     16.54 o 
  12   5   2       26.54       44.41     21.26 o 
  13   5   2       13.31        3.78     17.95 o 
  14   5   2        0.00      -24.10     24.10 o 
 -15   6   2       14.55      -18.90     33.54 o 
 -14   6   2        6.08        2.36     15.59 o 
 -13   6   2        8.68       19.78      9.97 o 
 -12   6   2       83.97       75.92     10.65 o 
 -11   6   2      421.71      379.73     14.15 o 
 -10   6   2        0.03       -0.12      7.69 o 
  -9   6   2       13.89       11.09      5.71 o 
  -8   6   2        4.75        2.83      4.98 o 
  -7   6   2       37.02       41.84      5.65 o 
  -6   6   2       86.49       96.29      8.03 o 
  -5   6   2      130.86      136.74      5.45 o 
  -4   6   2     2572.11     2555.06     67.33 o 
  -3   6   2     2618.17     2796.28     73.00 o 
  -2   6   2      609.89      528.20     15.53 o 
  -1   6   2      358.94      350.38     11.02 o 
   0   6   2     2446.82     2679.82     88.11 o 
   1   6   2      371.79      367.17     24.57 o 
   2   6   2     3286.69     3536.89     50.25 o 
   3   6   2      203.09      215.85      6.29 o 
   4   6   2     1347.94     1441.61     23.03 o 
   5   6   2      208.15      229.90     10.87 o 
   6   6   2     2186.62     2224.38     34.07 o 
   7   6   2      152.05      154.18     12.05 o 
   8   6   2      119.88      126.15      5.67 o 
   9   6   2      107.81      120.01      5.67 o 
  10   6   2      787.07      749.80     19.84 o 
  11   6   2       33.45        7.09     13.23 o 
  12   6   2      179.02      187.10     21.73 o 
  13   6   2       15.87       40.63     19.37 o 
  14   6   2        0.01      -17.48     24.57 o 
 -15   7   2        2.12      -33.07     33.07 o 
 -14   7   2       61.64       73.70     22.68 o 
 -13   7   2       21.23       31.57     11.00 o 
 -12   7   2      780.11      785.38     29.17 o 
 -11   7   2      111.16      104.37     10.51 o 
 -10   7   2      458.51      437.69     35.91 o 
  -9   7   2      365.06      363.93     16.30 o 
  -8   7   2      364.90      349.48     11.19 o 
  -7   7   2      687.57      676.06     14.94 o 
  -6   7   2        0.50        0.89      4.76 o 
  -5   7   2        7.11       10.12      9.21 o 
  -4   7   2     3156.16     3323.94     63.47 o 
  -3   7   2     1350.04     1367.63     79.37 o 
  -2   7   2       95.23      109.74      9.00 o 
  -1   7   2     1313.17     1345.02     45.59 o 
   0   7   2      219.96      213.36     17.24 o 
   1   7   2      277.25      285.23     22.44 o 
   2   7   2        0.21       14.48      8.98 o 
   3   7   2     2219.87     2467.65     44.78 o 
   4   7   2      899.96     1019.79     29.06 o 
   5   7   2       15.97       11.91      8.74 o 
   6   7   2      255.05      263.74     14.88 o 
   7   7   2       59.56       58.40     12.76 o 
   8   7   2      506.44      510.73     12.76 o 
   9   7   2       55.69       40.16      5.67 o 
  10   7   2      165.99      167.72      8.03 o 
  11   7   2        0.66        2.83     14.65 o 
  12   7   2       10.43       -9.92     21.73 o 
  13   7   2       64.32       39.69     22.68 o 
  14   7   2        2.72       -5.67     22.68 o 
 -15   8   2       19.90      110.56     41.58 o 
 -14   8   2       32.43        8.50     32.13 o 
 -13   8   2        8.00       29.52     31.89 o 
 -12   8   2      386.93      402.77     19.75 o 
 -11   8   2      103.45       81.49      9.30 o 
 -10   8   2      351.85      366.99     15.36 o 
  -9   8   2      320.41      299.22     14.65 o 
  -8   8   2      209.92      210.45      9.08 o 
  -7   8   2      284.03      271.05      9.42 o 
  -6   8   2     2352.54     2439.73     61.66 o 
  -5   8   2      440.54      524.47     15.12 o 
  -4   8   2     1965.72     2043.11     47.90 o 
  -3   8   2      514.84      599.61     34.49 o 
  -2   8   2     8713.49     9071.18    160.06 o 
  -1   8   2      396.24      494.01     15.70 o 
   0   8   2     4140.46     4327.30    110.08 o 
   1   8   2     1632.69     1734.09     28.65 o 
   2   8   2     1054.33     1099.79     20.77 o 
   3   8   2       42.09       49.53      4.65 o 
   4   8   2      123.37      128.27     10.39 o 
   5   8   2      362.89      336.20     26.46 o 
   6   8   2      222.93      270.83     11.34 o 
   7   8   2       77.00       81.50      4.97 o 
   8   8   2     1263.21     1222.27     28.35 o 
   9   8   2       74.96       63.78      5.67 o 
  10   8   2       14.81       15.59      6.14 o 
  11   8   2        0.23       -8.98      8.98 o 
  12   8   2        2.86       21.73     31.18 o 
  13   8   2      111.83      113.86     26.46 o 
  14   8   2       13.98       27.40     21.73 o 
 -14   9   2       42.20       35.91     31.66 o 
 -13   9   2       72.15       85.56     25.75 o 
 -12   9   2       31.40       44.20     10.65 o 
 -11   9   2       79.37       86.07     12.03 o 
 -10   9   2       79.63       70.79     11.00 o 
  -9   9   2      547.04      540.97     20.79 o 
  -8   9   2      824.43      763.47     29.53 o 
  -7   9   2       16.37       21.19      7.56 o 
  -6   9   2      336.58      378.78     13.85 o 
  -5   9   2      181.81      147.71      9.67 o 
  -4   9   2       85.22       89.45      8.51 o 
  -3   9   2       77.62       75.60      5.67 o 
  -2   9   2      136.71      137.80     16.77 o 
  -1   9   2       74.19       88.26      8.51 o 
   0   9   2       58.63       52.72      6.61 o 
   1   9   2      136.93      144.11     12.28 o 
   2   9   2      293.01      279.45     16.77 o 
   3   9   2        4.32        7.50      5.11 o 
   4   9   2      360.26      336.39      8.44 o 
   5   9   2      371.10      363.94      9.30 o 
   6   9   2      880.66      831.78     16.90 o 
   7   9   2     2295.90     2279.51     83.86 o 
   8   9   2      143.41      157.33      7.56 o 
   9   9   2      110.84      114.81      7.09 o 
  10   9   2       51.68       66.15      8.98 o 
  11   9   2        4.82        2.36     17.95 o 
  12   9   2       58.43       56.70     23.62 o 
  13   9   2        5.25       16.54     20.79 o 
  14   9   2       32.21       58.59     22.68 o 
 -14  10   2       52.37       79.85     30.71 o 
 -13  10   2       64.94       70.82     15.03 o 
 -12  10   2       73.24       67.63     14.19 o 
 -11  10   2      180.29      154.24     25.51 o 
 -10  10   2       31.66       12.38      6.99 o 
  -9  10   2        7.19       23.63     31.42 o 
  -8  10   2      318.42      296.90     17.11 o 
  -7  10   2      168.55      182.25     10.42 o 
  -6  10   2       44.27       41.65      9.12 o 
  -5  10   2      169.39      173.99     10.68 o 
  -4  10   2      334.79      352.18     13.35 o 
  -3  10   2      160.51      156.62      6.29 o 
  -2  10   2      191.71      191.35     11.23 o 
  -1  10   2     1132.67     1146.29     24.14 o 
   0  10   2      348.19      368.90      9.41 o 
   1  10   2      101.86      105.36      9.45 o 
   2  10   2       96.42       81.77     16.30 o 
   3  10   2       83.35       78.84     10.16 o 
   4  10   2      360.46      361.17     10.33 o 
   5  10   2        5.59       25.09      5.11 o 
   6  10   2       23.61       13.74     21.26 o 
   7  10   2      530.29      483.48     41.81 o 
   8  10   2      120.22      116.23      7.56 o 
   9  10   2       36.35       46.77      7.09 o 
  10  10   2       17.68       21.73      8.98 o 
  11  10   2       54.55       42.99     16.06 o 
  12  10   2        1.97       13.70     20.79 o 
  13  10   2       57.65       48.66     20.79 o 
 -14  11   2       23.27       55.75     46.30 o 
 -13  11   2        4.63       14.02     34.02 o 
 -12  11   2        1.71       32.44     16.42 o 
 -11  11   2      300.04      324.82     16.39 o 
 -10  11   2       15.46       21.28     16.54 o 
  -9  11   2      169.21      118.25     15.36 o 
  -8  11   2       35.20       60.36     11.62 o 
  -7  11   2       51.15       55.63     24.57 o 
  -6  11   2        0.59       -1.46      8.50 o 
  -5  11   2        5.92        2.35     14.65 o 
  -4  11   2       67.91       60.77      8.69 o 
  -3  11   2      156.39      130.55     15.12 o 
  -2  11   2      436.24      411.32     13.62 o 
  -1  11   2     1943.12     1940.58     43.07 o 
   0  11   2      111.46      119.47      4.98 o 
   1  11   2       26.75       26.46      8.50 o 
   2  11   2        2.50        9.76      9.92 o 
   3  11   2        9.74        2.72      7.72 o 
   4  11   2      253.29      251.56     18.43 o 
   5  11   2     4721.00     4724.13    102.85 o 
   6  11   2      731.09      696.50     53.86 o 
   7  11   2      230.56      230.99     12.76 o 
   8  11   2       29.17       31.66      8.50 o 
   9  11   2       27.35       20.32      7.09 o 
  10  11   2        6.04       11.81      7.56 o 
  11  11   2      142.08      109.14     23.15 o 
  12  11   2      150.17      123.31     19.37 o 
  13  11   2      157.72      202.21     30.24 o 
 -14  12   2       22.48      -33.54     33.54 o 
 -13  12   2       90.55      109.21     20.16 o 
 -12  12   2        0.00      -10.60     15.59 o 
 -11  12   2       32.19       47.69     29.06 o 
 -10  12   2        0.01       -6.34     15.55 o 
  -9  12   2        1.41       37.63     25.75 o 
  -8  12   2      155.71      132.33     16.77 o 
  -7  12   2       23.20       22.31     11.19 o 
  -6  12   2       58.88       96.86     17.72 o 
  -5  12   2       66.64       48.95     15.83 o 
  -4  12   2        0.19        5.55      8.85 o 
  -3  12   2       95.04       67.70     16.54 o 
  -2  12   2       25.46       28.98      9.00 o 
  -1  12   2     1069.93     1126.91     47.25 o 
   0  12   2     1350.82     1359.19     49.61 o 
   1  12   2       15.83       35.87     22.68 o 
   2  12   2       43.28       43.36      7.13 o 
   3  12   2        0.11        5.18      5.56 o 
   4  12   2       88.68       79.04      7.69 o 
   5  12   2      770.80      766.11     22.06 o 
   6  12   2       37.72       18.33      6.12 o 
   7  12   2      358.47      301.38     11.45 o 
   8  12   2       50.91       42.05      8.03 o 
   9  12   2        4.05       -4.25     11.34 o 
  10  12   2       46.83       20.79      9.92 o 
  11  12   2       41.74       72.76     27.40 o 
  12  12   2       11.17      -28.35     28.35 o 
  13  12   2       54.22       24.57     38.27 o 
 -13  13   2        4.87        2.91     15.83 o 
 -12  13   2        2.22       10.55     15.95 o 
 -11  13   2       10.13       15.21     19.84 o 
 -10  13   2       14.38        5.43     15.37 o 
  -9  13   2      112.13      106.53     18.97 o 
  -8  13   2       73.15       72.34     16.24 o 
  -7  13   2      223.75      232.11     38.27 o 
  -6  13   2        3.64        9.41     13.65 o 
  -5  13   2       37.57       20.70     19.37 o 
  -4  13   2        0.11      -10.41     22.91 o 
  -3  13   2      260.48      274.93     21.97 o 
  -2  13   2       10.41       -7.97     15.36 o 
  -1  13   2       78.07       78.56     11.45 o 
   0  13   2      131.53       98.75     11.34 o 
   1  13   2      699.06      668.55     36.38 o 
   2  13   2      500.94      496.15     18.62 o 
   3  13   2       89.71       81.60     18.19 o 
   4  13   2      317.89      331.54     13.30 o 
   5  13   2      131.68      118.75     10.37 o 
   6  13   2       39.56       49.02      7.80 o 
   7  13   2        1.54       -6.09     10.16 o 
   8  13   2      247.01      229.62     20.32 o 
   9  13   2       40.91       26.46     10.87 o 
  10  13   2       83.77       85.52     14.17 o 
  11  13   2        0.01      -35.43     35.43 o 
  12  13   2       44.34       67.56     45.36 o 
 -13  14   2       14.02        1.42     47.25 o 
 -12  14   2        0.68       -1.28     15.36 o 
 -11  14   2       35.92       52.13     16.85 o 
 -10  14   2        8.17      -13.06     38.51 o 
  -9  14   2        0.32      -13.98     13.98 o 
  -8  14   2        8.00       29.47     16.61 o 
  -7  14   2       32.96       40.16     31.66 o 
  -6  14   2        0.00       27.25     38.98 o 
  -5  14   2      814.10      757.55     36.78 o 
  -4  14   2        0.37        0.15     21.97 o 
  -3  14   2      189.24      182.60     11.14 o 
  -2  14   2       71.87       71.31     19.13 o 
  -1  14   2        0.71        6.37     15.36 o 
   0  14   2      221.97      226.31     26.93 o 
   1  14   2     3475.25     3449.94    104.41 o 
   2  14   2      456.64      490.86     20.88 o 
   3  14   2      342.30      312.07     15.63 o 
   4  14   2       22.47       29.79      8.18 o 
   5  14   2     1167.71     1149.17     40.13 o 
   6  14   2       17.29       25.69      8.61 o 
   7  14   2       55.96       74.15     10.10 o 
   8  14   2        7.45       30.71     16.06 o 
   9  14   2       85.21       98.27     13.23 o 
  10  14   2        0.38       -5.67     14.17 o 
  11  14   2       88.03      135.60     32.13 o 
  12  14   2       13.77       38.74     38.27 o 
 -12  15   2       10.89       14.17     18.90 o 
 -11  15   2      331.72      278.71     44.41 o 
 -10  15   2        0.92       43.64     17.76 o 
  -9  15   2      125.58      140.40     24.85 o 
  -8  15   2        9.40        9.52     17.65 o 
  -7  15   2      108.37      153.51     21.19 o 
  -6  15   2       41.12       66.54     16.36 o 
  -5  15   2     1656.99     1391.10     55.54 o 
  -4  15   2      235.13      255.14     21.97 o 
  -3  15   2      344.44      290.60     12.28 o 
  -2  15   2       60.15       77.96     22.21 o 
  -1  15   2      260.31      203.39     19.57 o 
   0  15   2       26.32       22.39     23.86 o 
   1  15   2     1593.40     1501.02     51.03 o 
   2  15   2        7.52       11.34      8.85 o 
   3  15   2     3395.76     3452.99     96.15 o 
   4  15   2       12.42       12.78     11.12 o 
   5  15   2       30.06       18.22     29.29 o 
   6  15   2        3.88       18.06     10.02 o 
   7  15   2      204.57      187.57     21.73 o 
   8  15   2        0.36       34.96     13.70 o 
   9  15   2       44.90       52.92     13.70 o 
  10  15   2        0.80       -6.61     16.06 o 
  11  15   2        2.64        2.36     41.58 o 
  12  15   2        0.00      -21.26     48.66 o 
 -12  16   2       69.68       42.99     32.60 o 
 -11  16   2      230.00      270.26     42.05 o 
 -10  16   2        1.37       24.10     34.96 o 
  -9  16   2       21.98       29.53     18.71 o 
  -8  16   2       10.04       -3.71     15.98 o 
  -7  16   2       48.62      120.77     18.49 o 
  -6  16   2       28.12       39.29     23.39 o 
  -5  16   2     1107.38     1087.75     52.91 o 
  -4  16   2      231.32      250.00     15.36 o 
  -3  16   2      426.44      437.20     21.93 o 
  -2  16   2       19.92       19.75     20.55 o 
  -1  16   2      140.12      189.26     26.69 o 
   0  16   2        0.00      -11.81     14.17 o 
   1  16   2      181.17      161.11     17.95 o 
   2  16   2       33.35       24.49      9.85 o 
   3  16   2      374.19      347.33     18.90 o 
   4  16   2       34.06       44.39     12.58 o 
   5  16   2        4.97       -0.94     16.77 o 
   6  16   2       14.58       13.23     20.32 o 
   7  16   2       16.97       36.85     19.37 o 
   8  16   2        6.90       25.99     17.48 o 
   9  16   2       28.07       23.15     12.76 o 
  10  16   2        4.17       14.17     13.23 o 
  11  16   2        8.92        1.42     31.18 o 
 -11  17   2      371.99      393.08     38.40 o 
 -10  17   2        9.54       -9.29     16.69 o 
  -9  17   2      183.22      177.67     31.56 o 
  -8  17   2        2.37       17.63     16.69 o 
  -7  17   2      124.28      109.26     24.80 o 
  -6  17   2      132.36      158.02     27.31 o 
  -5  17   2       81.96       69.60     27.64 o 
  -4  17   2        0.01        3.35      4.72 o 
  -3  17   2      338.14      278.61     44.18 o 
  -2  17   2        0.05       -1.85     15.91 o 
  -1  17   2      244.72      212.78     17.80 o 
   0  17   2        9.38        0.00     17.95 o 
   1  17   2     1023.73      913.27     44.41 o 
   2  17   2        3.95       10.68     12.31 o 
   3  17   2       79.22       85.69     19.84 o 
   4  17   2       15.83       29.54     20.79 o 
   5  17   2      229.27      228.67     23.15 o 
   6  17   2        0.44      -11.81     15.59 o 
   7  17   2      199.58      222.06     23.62 o 
   8  17   2        0.50       24.57     21.26 o 
   9  17   2       12.38       -5.67     14.17 o 
  10  17   2        2.32       27.40     25.04 o 
  11  17   2        0.40       17.48     55.28 o 
 -11  18   2       36.16       64.01     34.25 o 
 -10  18   2        4.86      -18.63     23.81 o 
  -9  18   2       79.23       45.45     22.63 o 
  -8  18   2        0.42        2.13     26.06 o 
  -7  18   2        0.08      -20.79     34.49 o 
  -6  18   2       24.94       65.22     18.87 o 
  -5  18   2      171.32      151.41     54.81 o 
  -4  18   2        7.17       30.92     15.51 o 
  -3  18   2      238.54      202.68     24.73 o 
  -2  18   2        7.06        4.61     24.80 o 
  -1  18   2        0.32       15.12     24.10 o 
   0  18   2        1.43        7.56     14.17 o 
   1  18   2      782.35      925.09     45.83 o 
   2  18   2        0.00      -16.54     16.54 o 
   3  18   2      358.40      405.85     28.82 o 
   4  18   2       16.75       15.12     17.95 o 
   5  18   2      218.15      247.10     24.10 o 
   6  18   2        1.63        5.20     16.54 o 
   7  18   2      734.83      776.73     51.97 o 
   8  18   2        0.25      -11.81     17.01 o 
   9  18   2      360.52      463.49     34.49 o 
  10  18   2        2.22      -31.66     31.66 o 
 -10  19   2        5.32       25.22     24.69 o 
  -9  19   2       21.90       16.04     21.05 o 
  -8  19   2       21.29       33.49     23.50 o 
  -7  19   2       53.58       33.88     32.60 o 
  -6  19   2        2.68        6.29     17.70 o 
  -5  19   2       33.75       63.55     24.75 o 
  -4  19   2        2.67       14.75     30.71 o 
  -3  19   2        0.01       37.25     25.99 o 
  -2  19   2        7.02       11.34     15.12 o 
  -1  19   2       10.31      -17.48     17.48 o 
   0  19   2        0.06        9.92     20.32 o 
   1  19   2      100.04       82.21     25.51 o 
   2  19   2        3.03       -2.36     17.01 o 
   3  19   2      209.24      261.75     27.40 o 
   4  19   2        0.50      -16.54     16.54 o 
   5  19   2      824.03      797.05     50.08 o 
   6  19   2        1.71       27.88     20.32 o 
   7  19   2       98.98      105.36     25.04 o 
   8  19   2        6.82       10.39     24.57 o 
   9  19   2       13.52       16.54     20.32 o 
  -9  20   2      106.47      183.89     33.03 o 
  -8  20   2        1.89       20.93     32.84 o 
  -7  20   2      159.79      257.38     55.04 o 
  -6  20   2        7.48        3.74     22.39 o 
  -5  20   2        0.33        3.72     17.92 o 
  -4  20   2        0.18      -13.70     26.46 o 
  -3  20   2      158.20      156.39     31.66 o 
  -2  20   2        0.17      -18.43     19.37 o 
  -1  20   2       17.42        7.09     21.26 o 
   0  20   2        0.57       12.76     18.43 o 
   1  20   2       61.14       34.02     18.90 o 
   2  20   2        4.43       28.35     19.37 o 
   3  20   2        0.10       11.34     17.01 o 
   4  20   2        0.09      -17.01     17.01 o 
   5  20   2       24.57        8.03     20.79 o 
   6  20   2       11.40       14.17     20.79 o 
   7  20   2        1.61       21.73     18.90 o 
   8  20   2        9.15       14.65     22.68 o 
   9  20   2       25.38       51.97     23.62 o 
  -9  21   2      324.93      409.78    132.53 o 
  -8  21   2       17.70       39.27     22.25 o 
  -7  21   2       72.97       34.54     32.13 o 
  -6  21   2       40.43       36.85     30.71 o 
  -5  21   2       18.27        0.00     22.68 o 
  -4  21   2        0.60       -0.47     19.84 o 
  -3  21   2       12.96        4.25     21.73 o 
  -2  21   2        0.68        0.94     19.37 o 
  -1  21   2      363.57      374.19     37.32 o 
   0  21   2        4.47       31.18     28.82 o 
   1  21   2       46.16       41.10     23.15 o 
   2  21   2        4.14       15.12     22.68 o 
   3  21   2        5.22       -4.25     19.84 o 
   4  21   2        0.75      -24.57     25.99 o 
   5  21   2      198.36      168.67     27.40 o 
   6  21   2       10.22       21.73     22.21 o 
   7  21   2      395.30      467.27     42.05 o 
   8  21   2        0.67       28.82     22.21 o 
  -8  22   2       70.73       78.90     37.32 o 
  -7  22   2      354.27      463.02     50.55 o 
  -6  22   2      125.69      151.66     33.07 o 
  -5  22   2       24.98        2.36     20.79 o 
  -4  22   2        2.13       25.99     21.73 o 
  -3  22   2      113.14      148.35     29.29 o 
  -2  22   2        2.58       45.36     21.73 o 
  -1  22   2       63.21      108.67     27.40 o 
   0  22   2        4.43       62.37     23.15 o 
   1  22   2       77.60      103.94     21.26 o 
   2  22   2        0.85       13.23     22.21 o 
   3  22   2       83.05       82.21     25.04 o 
   4  22   2       14.24       13.70     20.79 o 
   5  22   2      229.28      283.48     33.54 o 
   6  22   2       34.80       79.37     32.60 o 
   7  22   2       15.43       27.40     28.35 o 
  -6  23   2        2.09       14.65     27.40 o 
  -5  23   2       34.39       45.83     24.57 o 
  -4  23   2        0.32      -26.46     27.88 o 
  -3  23   2      264.33      314.19     34.49 o 
  -2  23   2        4.98      -18.43     21.26 o 
  -1  23   2       14.22       17.95     22.21 o 
   0  23   2       42.05       65.67     28.82 o 
   1  23   2      123.78      113.39     28.35 o 
   2  23   2        1.09      -20.32     21.73 o 
   3  23   2      305.84      253.24     34.02 o 
   4  23   2        1.98       16.06     22.68 o 
   5  23   2        3.49       -1.89     26.93 o 
   6  23   2        3.86       22.21     30.71 o 
  -5  24   2      169.03      275.45     41.58 o 
  -4  24   2       36.99       71.34     28.35 o 
  -3  24   2      175.22      277.81     41.10 o 
  -2  24   2        1.79       32.13     24.57 o 
  -1  24   2      126.52      143.63     33.07 o 
   0  24   2       13.68       90.71     28.35 o 
   1  24   2       64.61       78.43     30.71 o 
   2  24   2       32.49       46.77     28.35 o 
   3  24   2      184.20      207.88     35.43 o 
   4  24   2      213.79      326.47     46.77 o 
  -2  25   2       75.53       38.74     31.66 o 
  -1  25   2        6.62        4.72     33.54 o 
   0  25   2       12.32       -7.09     26.46 o 
   1  25   2      123.68      241.43     39.69 o 
 -15   1   3        0.26      -31.71     66.62 o 
 -14   1   3       22.69       30.97     12.70 o 
 -13   1   3       17.04       31.00     10.89 o 
 -12   1   3       63.23       48.75     10.36 o 
 -11   1   3       59.15       60.71      7.85 o 
 -10   1   3       12.11       11.94     11.58 o 
  -9   1   3       42.11       33.73      8.50 o 
  -8   1   3     1310.40     1343.37     26.05 o 
  -7   1   3        1.27        6.13      5.17 o 
  -6   1   3        5.56       -5.65      5.65 o 
  -5   1   3        2.02        7.95      5.42 o 
  -4   1   3      147.14       95.75      6.99 o 
  -3   1   3        2.40        8.91      6.70 o 
  -2   1   3    39860.04    38380.27   1989.08 o 
  -1   1   3      617.93      574.34     13.12 o 
   0   1   3     9729.61     9285.92    148.35 o 
   1   1   3       69.55       68.81      3.50 o 
   2   1   3     7982.53     8334.61     98.65 o 
   3   1   3        8.69        5.20      2.00 o 
   4   1   3      726.40      791.77     26.69 o 
   5   1   3        0.72        5.94      4.98 o 
   6   1   3      618.49      633.88     16.16 o 
   7   1   3        5.30       10.39      6.92 o 
   8   1   3      191.61      205.99     21.73 o 
   9   1   3        7.06       11.81     16.54 o 
  10   1   3      754.35      717.20     32.60 o 
  11   1   3        0.03        0.75     14.84 o 
  12   1   3       60.50       83.05     33.78 o 
  13   1   3        2.43      -14.35     18.70 o 
  14   1   3       11.79       58.86     25.53 o 
 -15   2   3        0.70       -3.31     37.32 o 
 -14   2   3      115.02      148.51     17.09 o 
 -13   2   3        6.81       28.24     11.64 o 
 -12   2   3      134.75      140.86     31.18 o 
 -11   2   3       25.72       19.61      8.27 o 
 -10   2   3       22.52       25.04      7.35 o 
  -9   2   3       66.59       52.99      7.02 o 
  -8   2   3        7.90        6.85     10.16 o 
  -7   2   3        6.49        8.63     12.99 o 
  -6   2   3        0.70       16.55      8.03 o 
  -5   2   3      110.64      111.82      8.03 o 
  -4   2   3     1372.11     1324.41     35.43 o 
  -3   2   3      404.35      377.39     22.21 o 
  -2   2   3    20203.21    19046.17    410.81 o 
  -1   2   3      214.98      198.88      7.94 o 
   0   2   3       99.87       82.26      5.91 o 
   1   2   3      220.25      220.95      8.74 o 
   2   2   3       12.57        5.67      3.31 o 
   3   2   3       60.41       66.05      3.31 o 
   4   2   3     3947.74     4017.25    117.64 o 
   5   2   3       86.49       95.75      7.87 o 
   6   2   3      628.99      586.46     16.56 o 
   7   2   3        0.76        2.36      8.50 o 
   8   2   3      261.43      294.82     20.32 o 
   9   2   3       36.33       30.71     17.01 o 
  10   2   3      501.51      583.02     32.13 o 
  11   2   3       39.43       41.58     20.32 o 
  12   2   3       17.01        2.83     25.04 o 
  13   2   3        0.37        0.35     32.36 o 
  14   2   3       37.88       30.77     21.12 o 
 -15   3   3        4.50       31.18     34.02 o 
 -14   3   3       32.63       35.51     14.35 o 
 -13   3   3       18.15       -2.98     15.12 o 
 -12   3   3       50.26       22.02     11.81 o 
 -11   3   3        0.21        0.92      7.51 o 
 -10   3   3      442.20      403.77     17.48 o 
  -9   3   3       82.03       80.37      7.83 o 
  -8   3   3      768.66      675.55     16.81 o 
  -7   3   3        8.28        5.99      8.03 o 
  -6   3   3      860.41      895.28     19.30 o 
  -5   3   3        1.33        5.83      6.61 o 
  -4   3   3     4913.15     5181.27     81.05 o 
  -3   3   3      476.93      500.28     14.08 o 
  -2   3   3     2702.27     2587.65     42.58 o 
  -1   3   3      147.22      133.44      5.11 o 
   0   3   3     1678.61     1517.23     24.54 o 
   1   3   3        1.54       -4.08      4.09 o 
   2   3   3     3853.78     4073.21     59.73 o 
   3   3   3       34.94       41.03      2.61 o 
   4   3   3     4179.57     4442.12     60.72 o 
   5   3   3       20.52       28.00      9.45 o 
   6   3   3      442.71      398.74      6.88 o 
   7   3   3      119.32      108.73      9.38 o 
   8   3   3     3673.37     3479.70     94.49 o 
   9   3   3        1.40        2.36     12.28 o 
  10   3   3       53.29       66.15     16.54 o 
  11   3   3       55.13       44.41     19.84 o 
  12   3   3       32.23       51.03     17.95 o 
  13   3   3        1.84       25.99     38.27 o 
  14   3   3       23.49        1.84     18.96 o 
 -15   4   3        0.89       40.63     52.44 o 
 -14   4   3       16.52       46.85     15.07 o 
 -13   4   3        1.21        8.05     28.11 o 
 -12   4   3       11.47        7.93     15.32 o 
 -11   4   3        9.33       -1.51     11.00 o 
 -10   4   3      122.44      102.27      9.65 o 
  -9   4   3      243.76      242.33     10.15 o 
  -8   4   3      111.63      107.29      8.14 o 
  -7   4   3        3.38       -3.35      6.12 o 
  -6   4   3      923.08      961.99     37.56 o 
  -5   4   3       38.30       54.65      6.50 o 
  -4   4   3      746.38      664.37     19.84 o 
  -3   4   3       12.61        6.79      5.43 o 
  -2   4   3     1870.80     1790.93     34.96 o 
  -1   4   3      262.67      238.80      7.29 o 
   0   4   3     1690.68     1895.12     39.44 o 
   1   4   3      322.13      332.93     16.30 o 
   2   4   3     5150.15     5126.77     68.74 o 
   3   4   3      498.42      542.41      9.53 o 
   4   4   3      112.05       99.50      3.69 o 
   5   4   3        0.04        4.63      5.67 o 
   6   4   3       46.50       52.76      9.92 o 
   7   4   3        6.54        6.24      9.21 o 
   8   4   3        9.03       -4.72     13.23 o 
   9   4   3      468.25      463.49     27.88 o 
  10   4   3      381.74      295.76     24.10 o 
  11   4   3       10.17       20.32     16.06 o 
  12   4   3       10.43       17.95     22.21 o 
  13   4   3        5.19      -17.48     17.48 o 
  14   4   3      450.61      473.88     46.77 o 
 -15   5   3        1.99        9.92     31.18 o 
 -14   5   3       21.18       20.41     11.79 o 
 -13   5   3       26.28       26.71     13.38 o 
 -12   5   3      119.92      116.62     16.61 o 
 -11   5   3        9.79       32.13     12.28 o 
 -10   5   3       14.38        7.28      8.98 o 
  -9   5   3       15.29       16.62      7.78 o 
  -8   5   3       96.66      100.12      9.85 o 
  -7   5   3       35.19       28.82      6.79 o 
  -6   5   3      138.51      139.49     11.81 o 
  -5   5   3        2.69        5.14      5.22 o 
  -4   5   3     4731.84     4653.54     88.82 o 
  -3   5   3       70.96       85.54     17.24 o 
  -2   5   3     6304.38     6144.43    120.71 o 
  -1   5   3        4.78        4.12      3.76 o 
   0   5   3        1.49        0.34     13.47 o 
   1   5   3       48.88       48.93      8.74 o 
   2   5   3      268.72      297.73      7.18 o 
   3   5   3       72.34       72.39      3.65 o 
   4   5   3      862.94      806.45     13.01 o 
   5   5   3       50.63       45.05      3.61 o 
   6   5   3       47.20       47.38      3.31 o 
   7   5   3      132.56      136.65      6.61 o 
   8   5   3     1557.39     1530.79     28.35 o 
   9   5   3       21.67       29.29      2.83 o 
  10   5   3      977.49      917.05     37.32 o 
  11   5   3        0.02       27.40     19.37 o 
  12   5   3      493.72      542.39     34.49 o 
  13   5   3        0.03       26.46     24.10 o 
  14   5   3       45.54       69.45     33.07 o 
 -15   6   3       10.59        2.36     38.27 o 
 -14   6   3        9.97       13.09     11.88 o 
 -13   6   3      102.82      107.25     13.72 o 
 -12   6   3      252.57      227.54     38.51 o 
 -11   6   3      159.98      155.62     20.32 o 
 -10   6   3        6.33        4.57     12.15 o 
  -9   6   3      367.25      359.14     13.74 o 
  -8   6   3      459.38      446.98     14.42 o 
  -7   6   3      131.24      126.92     11.10 o 
  -6   6   3       63.90       42.03      7.56 o 
  -5   6   3     1384.33     1439.31     24.04 o 
  -4   6   3      473.70      584.82     15.32 o 
  -3   6   3       26.56       47.65      6.79 o 
  -2   6   3       99.67      117.77     14.41 o 
  -1   6   3     1517.57     1531.37     58.59 o 
   0   6   3     1394.67     1314.79     29.40 o 
   1   6   3      669.26      717.25     28.82 o 
   2   6   3      786.98     1000.53     20.72 o 
   3   6   3     1308.16     1427.66     21.57 o 
   4   6   3     1408.51     1651.65     44.88 o 
   5   6   3      495.72      538.14     12.28 o 
   6   6   3      208.77      222.75      8.74 o 
   7   6   3      102.20      101.14      9.45 o 
   8   6   3       80.63       89.77      4.72 o 
   9   6   3        0.35       -0.47      2.83 o 
  10   6   3        0.00        7.09     14.17 o 
  11   6   3        5.20       -6.14     16.54 o 
  12   6   3       47.62       58.11     25.04 o 
  13   6   3        3.68       -5.67     22.68 o 
  14   6   3      156.96      129.93     32.60 o 
 -15   7   3       56.17       32.13     37.80 o 
 -14   7   3       79.58       64.05     19.37 o 
 -13   7   3        1.72       10.11     27.64 o 
 -12   7   3       10.56        7.55     11.27 o 
 -11   7   3      409.04      448.45     18.13 o 
 -10   7   3      129.98      120.13     21.26 o 
  -9   7   3      326.04      312.94     11.44 o 
  -8   7   3      386.19      390.83     11.58 o 
  -7   7   3      181.30      189.10     12.52 o 
  -6   7   3     3376.32     3584.94     73.00 o 
  -5   7   3       30.14       28.64      5.71 o 
  -4   7   3       53.72       35.12     10.16 o 
  -3   7   3      573.58      560.58     15.47 o 
  -2   7   3     1377.38     1413.03     28.70 o 
  -1   7   3      160.99      159.19      8.67 o 
   0   7   3      935.86      908.51     42.52 o 
   1   7   3      411.62      399.09      9.48 o 
   2   7   3     1313.41     1421.42     26.46 o 
   3   7   3       42.33       43.91      5.33 o 
   4   7   3       66.81       73.37      4.47 o 
   5   7   3      455.49      469.89     41.58 o 
   6   7   3       57.52       57.13      4.48 o 
   7   7   3      374.47      346.96     15.36 o 
   8   7   3      320.99      290.09      8.98 o 
   9   7   3       63.89       69.92      4.72 o 
  10   7   3       57.15       66.15      6.14 o 
  11   7   3        7.93       26.93     17.01 o 
  12   7   3        5.58       37.32     24.10 o 
  13   7   3       13.89       49.14     20.79 o 
  14   7   3       30.55       26.93     34.96 o 
 -15   8   3       43.46       14.17     41.58 o 
 -14   8   3       98.85       88.40     17.76 o 
 -13   8   3       54.57       63.49     20.08 o 
 -12   8   3      409.84      409.80     44.18 o 
 -11   8   3       51.54       46.59      9.80 o 
 -10   8   3       64.39       57.69     21.73 o 
  -9   8   3      399.05      402.88     19.61 o 
  -8   8   3        1.00        2.56      5.03 o 
  -7   8   3      360.26      310.25     20.79 o 
  -6   8   3       89.71       80.51      7.59 o 
  -5   8   3        8.08        3.93      6.36 o 
  -4   8   3       30.36       47.76      8.33 o 
  -3   8   3     2276.84     2273.12    163.47 o 
  -2   8   3      382.87      457.22     11.44 o 
  -1   8   3      231.92      228.06     27.88 o 
   0   8   3      602.36      664.01     17.89 o 
   1   8   3      232.82      210.54     14.17 o 
   2   8   3       87.40      115.11      8.27 o 
   3   8   3       51.13       47.05      5.31 o 
   4   8   3      791.38      707.79     27.88 o 
   5   8   3      962.84     1029.80     22.21 o 
   6   8   3        5.40        2.38      4.02 o 
   7   8   3      740.03      728.78     50.55 o 
   8   8   3       17.37       18.43      5.20 o 
   9   8   3        0.27       -3.31      4.72 o 
  10   8   3        2.52        0.47      5.67 o 
  11   8   3       12.64        6.61     17.01 o 
  12   8   3        6.59       40.63     23.15 o 
  13   8   3        2.22        5.20     19.84 o 
  14   8   3       21.24        9.92     33.07 o 
 -14   9   3        0.23        9.92     17.95 o 
 -13   9   3        6.75       -3.89     13.47 o 
 -12   9   3        7.94        9.91      8.95 o 
 -11   9   3        3.89       -9.25      9.25 o 
 -10   9   3      128.90      132.02      9.84 o 
  -9   9   3     1713.94     1643.57     48.01 o 
  -8   9   3        3.42       -8.12     16.06 o 
  -7   9   3      368.66      396.18     13.25 o 
  -6   9   3      776.94      770.04     46.77 o 
  -5   9   3      273.70      247.95     17.72 o 
  -4   9   3      130.81      138.87     11.36 o 
  -3   9   3      155.03      140.56      9.02 o 
  -2   9   3      217.70      198.28     11.02 o 
  -1   9   3      332.05      300.35     23.39 o 
   0   9   3     1898.57     2008.17     43.89 o 
   1   9   3      785.62      767.60     16.01 o 
   2   9   3       91.93       98.21      5.44 o 
   3   9   3      630.71      636.84     17.20 o 
   4   9   3        1.91       -2.61      5.33 o 
   5   9   3      127.23      113.00      9.45 o 
   6   9   3      571.53      577.06     15.12 o 
   7   9   3       28.37       30.14      5.07 o 
   8   9   3       36.41       34.96      5.67 o 
   9   9   3       31.59       40.16      8.03 o 
  10   9   3       38.45       42.05      7.56 o 
  11   9   3       10.86       -0.47     17.95 o 
  12   9   3       81.22       64.73     22.68 o 
  13   9   3       38.20       17.48     23.15 o 
 -14  10   3       28.01       14.65     32.60 o 
 -13  10   3       91.21      113.72     16.70 o 
 -12  10   3      341.79      311.02     24.86 o 
 -11  10   3        0.81        5.24     10.55 o 
 -10  10   3       59.85       61.04      9.68 o 
  -9  10   3      414.71      394.91     15.76 o 
  -8  10   3       17.25       13.71     11.68 o 
  -7  10   3       66.68       46.45     16.06 o 
  -6  10   3        5.61       -0.19     14.41 o 
  -5  10   3        8.44       11.43      6.29 o 
  -4  10   3       20.89        9.69      7.02 o 
  -3  10   3      276.72      244.11     23.86 o 
  -2  10   3      825.09      785.57     27.51 o 
  -1  10   3      402.19      385.92     17.39 o 
   0  10   3       33.40       34.87     11.58 o 
   1  10   3       37.10       35.80      8.74 o 
   2  10   3       10.50        1.93      5.44 o 
   3  10   3      899.59      863.73     18.44 o 
   4  10   3      314.04      375.60     20.55 o 
   5  10   3      981.74      883.98     24.07 o 
   6  10   3     1073.68     1105.05     33.31 o 
   7  10   3      678.82      679.88     17.48 o 
   8  10   3        0.17       -4.72      5.20 o 
   9  10   3        9.54       26.46      8.03 o 
  10  10   3        0.74       -0.94      8.03 o 
  11  10   3      110.78      115.28     19.37 o 
  12  10   3       98.54      110.08     21.26 o 
  13  10   3        6.62       14.65     20.79 o 
 -14  11   3        2.51      -48.19     48.19 o 
 -13  11   3        0.01       17.48     39.69 o 
 -12  11   3        0.60      -29.06     29.06 o 
 -11  11   3       89.20      116.16     20.55 o 
 -10  11   3       27.72       26.46     14.70 o 
  -9  11   3      426.52      413.92     29.31 o 
  -8  11   3        5.49        0.49     12.76 o 
  -7  11   3        2.49        4.67     13.94 o 
  -6  11   3       16.73       27.36      9.29 o 
  -5  11   3       70.86       78.01     22.68 o 
  -4  11   3      537.60      502.30     18.87 o 
  -3  11   3       98.08       86.68      9.15 o 
  -2  11   3      804.23      817.16     50.79 o 
  -1  11   3     2459.64     2593.81    150.48 o 
   0  11   3        3.09        7.56      4.01 o 
   1  11   3       52.02       48.89      6.85 o 
   2  11   3        0.57       -2.94      9.92 o 
   3  11   3       45.87       49.43     10.39 o 
   4  11   3     1022.73      958.98     26.69 o 
   5  11   3     1473.23     1503.65     71.81 o 
   6  11   3       83.99       77.96      8.98 o 
   7  11   3      176.38      159.69      8.98 o 
   8  11   3      121.78      123.79      8.98 o 
   9  11   3       32.25       49.14     11.81 o 
  10  11   3      174.74      180.48     14.65 o 
  11  11   3        0.81       35.43     18.43 o 
  12  11   3       71.11       85.52     20.32 o 
  13  11   3       15.21       43.94     25.51 o 
 -14  12   3       33.12      167.25     57.64 o 
 -13  12   3       11.06       -3.65     17.18 o 
 -12  12   3       68.33       94.95     18.15 o 
 -11  12   3       77.26       86.42     17.22 o 
 -10  12   3        0.01      -11.19     15.67 o 
  -9  12   3      286.73      280.85     37.56 o 
  -8  12   3       31.59       33.21     27.40 o 
  -7  12   3      356.81      326.63     18.87 o 
  -6  12   3       23.80       41.70     10.73 o 
  -5  12   3       28.42       62.43     15.89 o 
  -4  12   3        2.06      -17.02     31.66 o 
  -3  12   3      128.25      131.51     12.09 o 
  -2  12   3       52.31       50.76     16.30 o 
  -1  12   3      609.25      551.66     20.45 o 
   0  12   3       17.19       15.36      4.17 o 
   1  12   3       32.94       26.79      9.45 o 
   2  12   3       20.63       18.03      8.27 o 
   3  12   3      330.26      270.09     20.55 o 
   4  12   3      557.87      588.74     17.31 o 
   5  12   3     1920.17     1769.29     45.38 o 
   6  12   3      133.76       92.96      8.68 o 
   7  12   3       40.10       26.46      8.50 o 
   8  12   3       51.21       36.38      7.56 o 
   9  12   3      401.12      412.46     20.32 o 
  10  12   3       63.08       58.59      9.92 o 
  11  12   3      171.06      221.59     42.99 o 
  12  12   3       63.68       25.99     29.29 o 
 -13  13   3        6.02       27.18     20.79 o 
 -12  13   3        3.12      -13.45     25.56 o 
 -11  13   3       48.33       47.94     20.37 o 
 -10  13   3        2.87        6.75     20.55 o 
  -9  13   3       41.33       83.12     18.78 o 
  -8  13   3        6.43       22.50     17.11 o 
  -7  13   3      369.50      355.35     42.76 o 
  -6  13   3       32.74       29.38     10.87 o 
  -5  13   3       21.07       -0.55     26.69 o 
  -4  13   3       32.02       43.03     17.59 o 
  -3  13   3      187.22      107.56     47.01 o 
  -2  13   3      123.61      130.91     15.37 o 
  -1  13   3     1531.82     1477.15     43.23 o 
   0  13   3      176.71      179.72     14.41 o 
   1  13   3     6199.25     6061.54    147.41 o 
   2  13   3       14.07       11.65      6.76 o 
   3  13   3      664.53      700.37     20.23 o 
   4  13   3       18.14       10.70      6.59 o 
   5  13   3      219.26      187.17     12.06 o 
   6  13   3        0.27        5.57     11.81 o 
   7  13   3      484.91      437.50     21.26 o 
   8  13   3        6.54       23.15     10.39 o 
   9  13   3      100.88      115.28     13.23 o 
  10  13   3        6.57       -4.72     12.28 o 
  11  13   3       12.74       82.68     38.74 o 
  12  13   3        5.84       26.46     49.14 o 
 -13  14   3        0.05       11.80     19.41 o 
 -12  14   3       57.34       37.91     24.29 o 
 -11  14   3        0.27       -8.99     19.93 o 
 -10  14   3        2.06       -3.52     16.67 o 
  -9  14   3        0.62       11.35     23.02 o 
  -8  14   3        7.34       20.12     19.61 o 
  -7  14   3      154.12      181.64     17.19 o 
  -6  14   3       61.08       78.45     18.03 o 
  -5  14   3        8.23       -9.67     21.26 o 
  -3  14   3      270.78      259.93     11.47 o 
  -2  14   3       79.61       74.17     17.85 o 
  -1  14   3       33.82       32.59      6.61 o 
   0  14   3       98.05       75.78     17.65 o 
   1  14   3     1142.30     1025.63     78.43 o 
   2  14   3       37.88       56.35     11.01 o 
   3  14   3       33.93       46.83     11.69 o 
   4  14   3      148.21      145.39     13.03 o 
   5  14   3       58.41       78.43     18.19 o 
   6  14   3       19.59        7.09     11.81 o 
   7  14   3      425.41      380.81     23.62 o 
   8  14   3       47.84       46.77     11.34 o 
   9  14   3       65.34      107.25     13.70 o 
  10  14   3        0.64      -11.34     25.51 o 
  11  14   3       27.20       27.88     33.07 o 
  12  14   3       13.90      -15.59     34.49 o 
 -12  15   3       55.54       79.36     32.36 o 
 -11  15   3      158.54      140.77     25.67 o 
 -10  15   3       88.54       67.32     57.88 o 
  -9  15   3      101.14       79.35     18.15 o 
  -8  15   3        6.91       33.28     18.04 o 
  -7  15   3       18.46        2.72     15.47 o 
  -6  15   3      105.53       42.44     54.10 o 
  -5  15   3      115.46      159.81     27.40 o 
  -4  15   3       16.83       43.53     15.87 o 
  -3  15   3      122.13      113.93     18.66 o 
  -2  15   3       17.09       23.32     30.47 o 
  -1  15   3      554.23      527.19     41.10 o 
   0  15   3       96.77      148.09     19.22 o 
   1  15   3      144.56      171.67     16.66 o 
   2  15   3      366.65      317.90     18.38 o 
   3  15   3        7.56        3.20     10.63 o 
   4  15   3       11.25       14.83     10.49 o 
   5  15   3       85.74      104.41     16.06 o 
   6  15   3       20.60       44.41     15.59 o 
   7  15   3      200.85      219.70     18.90 o 
   8  15   3        0.09       29.29     14.65 o 
   9  15   3        3.52       12.76     15.59 o 
  10  15   3        1.44       17.95     40.16 o 
  11  15   3        3.67       -9.45     42.52 o 
 -12  16   3        0.12        0.52     21.55 o 
 -11  16   3      348.95      421.07     60.71 o 
 -10  16   3       25.84       10.94     31.89 o 
  -9  16   3       12.65        0.12     25.52 o 
  -8  16   3       13.50       43.60     21.31 o 
  -7  16   3       57.24       67.35     21.90 o 
  -6  16   3      179.42      179.74     56.70 o 
  -5  16   3     1436.55     1540.42     67.65 o 
  -4  16   3      149.01      141.18     21.44 o 
  -3  16   3        5.45       -4.72      4.72 o 
  -2  16   3       13.45        8.97     12.05 o 
  -1  16   3       84.86       42.52     17.01 o 
   0  16   3        4.28       39.57     36.85 o 
   1  16   3      198.78      177.31     20.99 o 
   2  16   3        0.02       19.37     19.37 o 
   3  16   3     1020.32     1073.44     48.66 o 
   4  16   3        0.85        3.31     15.59 o 
   5  16   3      621.27      580.19     34.49 o 
   6  16   3        1.92        2.83     16.54 o 
   7  16   3       40.43       26.93     15.59 o 
   8  16   3        0.86        0.94     13.23 o 
   9  16   3      143.08      151.66     17.95 o 
  10  16   3        0.53        6.61     25.99 o 
  11  16   3       38.85      -30.24     30.24 o 
 -11  17   3       33.26       63.81     37.56 o 
 -10  17   3        1.07        7.06     51.50 o 
  -9  17   3       75.98       81.23     20.08 o 
  -8  17   3       18.49       11.17     23.91 o 
  -7  17   3      109.56      142.01     22.68 o 
  -6  17   3        6.47       -0.90     18.11 o 
  -5  17   3        1.78       -3.31     17.53 o 
  -4  17   3      102.33      105.89     34.96 o 
  -3  17   3      125.94       99.09     10.63 o 
  -2  17   3        5.10       23.50     22.38 o 
  -1  17   3        2.40       36.88     16.08 o 
   0  17   3        0.25       22.33     14.65 o 
   1  17   3      145.18      103.00     24.57 o 
   2  17   3        1.06       19.84     21.26 o 
   3  17   3      376.49      400.18     26.46 o 
   4  17   3        0.02        5.20     16.06 o 
   5  17   3        2.22        5.67     13.23 o 
   6  17   3        7.68        3.78     14.65 o 
   7  17   3       52.77       31.18     15.59 o 
   8  17   3        1.23       18.90     20.79 o 
   9  17   3        0.04      -12.76     12.76 o 
  10  17   3       27.35       32.13     48.19 o 
 -11  18   3       21.33       12.31     31.99 o 
 -10  18   3        6.50       -2.76     30.47 o 
  -9  18   3      223.20      250.89     32.23 o 
  -8  18   3        7.02       17.85     22.91 o 
  -7  18   3       56.18       77.67     21.55 o 
  -6  18   3       12.73      -17.39     19.96 o 
  -5  18   3      169.11      171.59     26.77 o 
  -4  18   3       16.45      -10.32     19.75 o 
  -3  18   3      107.60       50.45     18.90 o 
  -2  18   3        8.70        9.72     18.09 o 
  -1  18   3       63.74       23.68     15.21 o 
   0  18   3        0.00       20.32     15.12 o 
   1  18   3        0.01       17.01     17.95 o 
   2  18   3       14.62       17.01     19.84 o 
   3  18   3      202.99      175.28     25.51 o 
   4  18   3       17.28        2.36     14.17 o 
   5  18   3       50.05       30.24     22.68 o 
   6  18   3        7.03       32.60     17.95 o 
   7  18   3      416.63      465.38     31.66 o 
   8  18   3        1.80       26.46     17.01 o 
   9  18   3        4.84      -17.95     17.95 o 
  10  18   3       30.90      -15.12     48.66 o 
 -10  19   3        2.79       -2.57     29.28 o 
  -9  19   3        6.76       37.07     27.88 o 
  -8  19   3       28.84        9.63     42.05 o 
  -7  19   3      235.16      288.84     29.71 o 
  -6  19   3        0.10       55.54     20.55 o 
  -5  19   3       60.60       58.54     40.63 o 
  -4  19   3        1.70       16.26     35.20 o 
  -3  19   3       41.16       53.32     19.41 o 
  -2  19   3        0.08        2.44     16.53 o 
  -1  19   3       54.70       60.49     17.67 o 
   0  19   3        5.37       25.04     16.54 o 
   1  19   3      196.99      219.70     26.46 o 
   2  19   3        0.29        0.47     18.90 o 
   3  19   3      121.27      122.37     22.68 o 
   4  19   3        1.22       34.96     20.32 o 
   5  19   3       69.93       81.26     19.37 o 
   6  19   3       11.90       38.74     20.32 o 
   7  19   3      696.61      852.33     54.33 o 
   8  19   3       25.82       31.66     25.51 o 
   9  19   3       91.65      102.52     22.68 o 
  -9  20   3       69.18      113.47     31.66 o 
  -8  20   3       13.06       24.28     23.51 o 
  -7  20   3      226.08      203.75     46.77 o 
  -6  20   3        0.70       -6.68     19.54 o 
  -5  20   3      149.20      140.77     29.06 o 
  -4  20   3        5.06      -32.74     58.11 o 
  -3  20   3        5.76       51.01     19.88 o 
  -2  20   3       40.26       50.85     38.03 o 
  -1  20   3      544.22      638.77     42.52 o 
   0  20   3        0.80       18.43     19.84 o 
   1  20   3      173.98      190.88     30.71 o 
   2  20   3        0.91       31.66     17.95 o 
   3  20   3       51.92       59.53     19.37 o 
   4  20   3       13.58       15.12     17.48 o 
   5  20   3       26.54       19.37     25.51 o 
   6  20   3        0.16      -19.37     19.37 o 
   7  20   3        0.26        3.31     21.73 o 
   8  20   3        0.03       -0.47     17.95 o 
  -8  21   3       29.69        6.33     52.21 o 
  -7  21   3      282.29      355.66     86.46 o 
  -6  21   3       10.31       11.09     25.61 o 
  -5  21   3       64.16       66.22     29.71 o 
  -4  21   3        4.23        4.62     18.30 o 
  -3  21   3       74.39       94.81     20.04 o 
  -2  21   3       24.81       50.55     21.73 o 
  -1  21   3        0.77        8.98     20.79 o 
   0  21   3        1.10       22.68     18.90 o 
   1  21   3        2.95       28.35     20.79 o 
   2  21   3        0.11      -17.48     17.48 o 
   3  21   3        7.55       27.88     20.79 o 
   4  21   3        0.81       -5.20     18.90 o 
   5  21   3       92.94      122.84     24.10 o 
   6  21   3        2.10       46.30     24.57 o 
   7  21   3       23.28      -10.39     21.26 o 
  -7  22   3      113.70      110.91     40.63 o 
  -6  22   3        0.04       24.99     26.46 o 
  -5  22   3       29.53       24.48     27.88 o 
  -4  22   3        1.09        5.67     22.68 o 
  -3  22   3       46.85      140.32     28.35 o 
  -2  22   3       64.81       78.90     31.66 o 
  -1  22   3      342.05      319.86     40.16 o 
   0  22   3       43.57       54.33     28.35 o 
   1  22   3      107.99       82.68     24.57 o 
   2  22   3        0.01        4.72     19.37 o 
   3  22   3        5.06       25.04     19.84 o 
   4  22   3        0.53       -4.25     22.68 o 
   5  22   3      382.33      477.66     48.66 o 
   6  22   3        2.20       21.73     25.04 o 
  -6  23   3       63.44      103.47     32.60 o 
  -5  23   3        6.32       20.79     29.77 o 
  -4  23   3        2.67       26.46     27.88 o 
  -3  23   3        1.68       39.69     24.10 o 
  -2  23   3        9.64       40.63     26.46 o 
  -1  23   3        0.30        6.61     24.10 o 
   0  23   3       22.46       18.43     21.73 o 
   1  23   3        3.46        1.42     21.73 o 
   2  23   3        6.48       33.07     23.62 o 
   3  23   3       48.28       53.86     29.29 o 
   4  23   3       10.41       28.82     33.07 o 
   5  23   3      191.21      220.64     33.54 o 
  -4  24   3        1.12       38.27     26.46 o 
  -3  24   3       44.02       30.71     33.54 o 
  -2  24   3       74.65      179.54     35.91 o 
  -1  24   3       37.85       65.67     31.18 o 
   0  24   3        4.16       -7.56     24.10 o 
   1  24   3        1.98        8.50     30.24 o 
   2  24   3       52.95       68.51     30.71 o 
   3  24   3      573.69      519.24     60.00 o 
 -15   0   4       83.61      118.12     50.55 o 
 -14   0   4       10.43       27.88     18.43 o 
 -13   0   4       18.72       17.95     17.01 o 
 -12   0   4       60.31       83.63     14.65 o 
 -11   0   4       58.83       57.64     13.70 o 
 -10   0   4       83.53       60.48     11.34 o 
  -9   0   4      174.52      140.79     13.23 o 
  -8   0   4       25.09       42.05      8.98 o 
  -7   0   4        4.54       -8.98      8.98 o 
  -6   0   4      143.57      171.98     11.81 o 
  -5   0   4       72.57       69.45     13.23 o 
  -4   0   4    12416.92    14138.51    353.88 o 
  -3   0   4       46.06       35.91     11.81 o 
  -2   0   4     5837.54     6009.75    161.58 o 
  -1   0   4      159.51      157.80      9.45 o 
   0   0   4      340.00      341.59     10.39 o 
   1   0   4       46.61       46.77      5.67 o 
   2   0   4        7.93       25.04      4.25 o 
   3   0   4       47.01       55.28      4.25 o 
   4   0   4     4897.11     5263.73    105.36 o 
   5   0   4        0.50       -8.03      8.03 o 
   6   0   4     1860.74     1686.23     48.19 o 
   7   0   4        3.08        5.67     16.54 o 
   8   0   4      422.22      321.28     34.96 o 
   9   0   4       55.77       44.41     22.21 o 
  10   0   4       29.00       49.61     25.04 o 
  11   0   4       31.35       22.21     30.71 o 
  12   0   4      323.18      392.15     36.38 o 
  13   0   4        1.78       44.88     30.24 o 
  14   0   4        5.26       25.51     44.88 o 
 -15   1   4       69.51       79.76     21.02 o 
 -14   1   4      138.80      136.71     17.96 o 
 -13   1   4        6.53       19.37     12.19 o 
 -12   1   4      213.23      241.39     15.51 o 
 -11   1   4        6.75       17.07     10.34 o 
 -10   1   4        2.99       17.72      7.18 o 
  -9   1   4       34.66       47.22      8.03 o 
  -8   1   4       98.96      103.59      7.18 o 
  -7   1   4        7.08        5.20      6.68 o 
  -6   1   4     1231.42     1221.49     26.45 o 
  -5   1   4      853.52      842.28     17.48 o 
  -4   1   4       54.01       44.49     11.81 o 
  -3   1   4        0.06       -5.47     20.08 o 
  -2   1   4      204.62      225.73      9.96 o 
  -1   1   4      257.97      258.91      7.35 o 
   0   1   4      422.86      321.09      6.99 o 
   1   1   4       34.64       34.45      3.50 o 
   2   1   4        3.12        5.43      3.34 o 
   3   1   4       24.35       24.52      4.02 o 
   4   1   4      559.16      560.50      9.62 o 
   5   1   4       20.20       14.84      8.74 o 
   6   1   4       15.54       11.81      8.50 o 
   7   1   4        4.38       34.08     34.25 o 
   8   1   4       12.21       -9.26     16.54 o 
   9   1   4       65.37       76.65     14.76 o 
  10   1   4        2.28       -7.62     13.05 o 
  11   1   4        0.01      -17.59     17.59 o 
  12   1   4       12.90      -17.52     17.52 o 
  13   1   4        0.94       -0.83     23.88 o 
  14   1   4       56.18       82.37     63.55 o 
 -15   2   4        1.28      -32.60     44.88 o 
 -14   2   4        0.33       23.41     13.95 o 
 -13   2   4       64.23       72.75     12.86 o 
 -12   2   4       43.25       73.75     12.01 o 
 -11   2   4      261.15      306.56     16.03 o 
 -10   2   4        0.00       18.33     10.96 o 
  -9   2   4       57.75       54.96      8.03 o 
  -8   2   4        0.31        6.43      6.29 o 
  -7   2   4       49.10       47.92      7.58 o 
  -6   2   4      173.90      139.43     10.87 o 
  -5   2   4      412.41      406.10     12.06 o 
  -4   2   4     9671.98    10136.82    157.44 o 
  -3   2   4      732.90      748.94     15.73 o 
  -2   2   4     7234.72     7686.63    115.57 o 
  -1   2   4      776.33      755.95     14.20 o 
   0   2   4     8120.08     7846.17     97.51 o 
   1   2   4      359.02      380.58     14.65 o 
   2   2   4      520.54      564.28      9.52 o 
   3   2   4        0.74       -0.24      4.96 o 
   4   2   4       42.09       33.70      3.54 o 
   5   2   4        1.88        1.90      5.31 o 
   6   2   4       65.72       69.50      8.38 o 
   7   2   4        6.04       -3.31     22.68 o 
   8   2   4      346.40      321.99     16.34 o 
   9   2   4        0.02      -11.07     13.47 o 
  10   2   4      151.91      178.35     19.49 o 
  11   2   4        0.01       -6.72     14.40 o 
  12   2   4        1.58        4.41     16.53 o 
  13   2   4        0.21       -0.76     22.97 o 
  14   2   4        0.09       34.39     28.58 o 
 -15   3   4        0.97       40.63     32.13 o 
 -14   3   4       60.42       84.09     19.61 o 
 -13   3   4       40.64       25.36     13.02 o 
 -12   3   4       34.88       29.94     11.10 o 
 -11   3   4        4.85       -8.51      8.51 o 
 -10   3   4      385.75      383.45     16.77 o 
  -9   3   4       13.18       12.67      6.92 o 
  -8   3   4       37.28       42.04     17.48 o 
  -7   3   4      406.50      386.32     12.32 o 
  -6   3   4      233.87      265.61     10.39 o 
  -5   3   4       90.35      100.39      6.50 o 
  -4   3   4     1897.57     2006.90     46.54 o 
  -3   3   4        6.13        3.31      8.98 o 
  -2   3   4     1722.47     1680.48     33.78 o 
  -1   3   4      574.24      549.77     11.34 o 
   0   3   4     1668.16     1621.37     28.65 o 
   1   3   4     1545.18     1590.65     24.05 o 
   2   3   4     1274.23     1391.72     19.37 o 
   3   3   4      380.48      414.18      7.18 o 
   4   3   4     2778.61     3172.13     46.30 o 
   5   3   4        1.06        3.31      1.89 o 
   6   3   4     3665.90     3696.27    114.34 o 
   7   3   4       84.56       73.70     17.01 o 
   8   3   4      116.53       94.49     17.01 o 
   9   3   4       69.96       57.17     17.01 o 
  10   3   4      651.58      609.01     29.77 o 
  11   3   4        0.93       25.42     15.47 o 
  12   3   4        1.37       20.99     16.51 o 
  13   3   4        1.79        6.42     19.80 o 
  14   3   4       71.32      125.93     27.95 o 
 -15   4   4       78.09       76.54     43.47 o 
 -14   4   4       38.34       65.22     20.07 o 
 -13   4   4       35.29       33.05     36.14 o 
 -12   4   4      298.81      307.20     20.75 o 
 -11   4   4       69.68       73.24     12.49 o 
 -10   4   4      390.13      387.43     18.37 o 
  -9   4   4       15.36       19.85     10.16 o 
  -8   4   4      119.75      128.22      9.26 o 
  -7   4   4        2.84       28.05      7.51 o 
  -6   4   4      231.71      200.95     12.31 o 
  -5   4   4      221.16      230.18     15.83 o 
  -4   4   4     2396.15     2489.17     50.61 o 
  -3   4   4       28.29       32.02     21.02 o 
  -2   4   4       66.99       82.39     13.23 o 
  -1   4   4      122.57      118.46      7.09 o 
   0   4   4      844.79      922.98     16.77 o 
   1   4   4      207.60      189.04      5.99 o 
   2   4   4     1909.36     1963.29     26.84 o 
   3   4   4       16.88       21.47      3.34 o 
   4   4   4      206.92      198.85     11.58 o 
   5   4   4       34.68       39.21      2.83 o 
   6   4   4     1460.32     1432.21     22.02 o 
   7   4   4      154.64      168.67     16.54 o 
   8   4   4     4493.70     4206.83    128.04 o 
   9   4   4       40.03       65.20     17.48 o 
  10   4   4       41.51       28.82     15.12 o 
  11   4   4        0.33        5.20     17.95 o 
  12   4   4        0.41       15.17     41.10 o 
  13   4   4       22.57       15.32     18.46 o 
  14   4   4       79.29      131.80     27.83 o 
 -15   5   4        2.22        2.83     47.72 o 
 -14   5   4       11.97        7.69     30.95 o 
 -13   5   4      111.66      117.59     17.88 o 
 -12   5   4      171.55      164.93     15.12 o 
 -11   5   4        7.70       32.11     11.92 o 
 -10   5   4      148.34      159.99     14.73 o 
  -9   5   4       73.96       57.09     13.25 o 
  -8   5   4      133.80      146.49     11.01 o 
  -7   5   4       42.14       36.90      9.02 o 
  -6   5   4     1677.33     1664.02     46.30 o 
  -5   5   4     2289.28     2373.42     50.08 o 
  -4   5   4       11.16       18.26      3.51 o 
  -3   5   4      196.09      186.06      7.47 o 
  -2   5   4      695.92      694.94     45.83 o 
  -1   5   4      121.52      120.58      4.98 o 
   0   5   4      535.47      495.14     22.44 o 
   1   5   4      541.52      546.86     16.30 o 
   2   5   4      915.07      903.67     14.93 o 
   3   5   4       17.11       34.25      4.72 o 
   4   5   4      357.76      361.65     10.39 o 
   5   5   4       93.92       94.02      4.25 o 
   6   5   4       49.03       49.51      7.09 o 
   7   5   4       25.01       17.01      2.36 o 
   8   5   4       73.81      106.78     17.95 o 
   9   5   4      673.31      669.48     30.71 o 
  10   5   4      349.48      349.62     24.57 o 
  11   5   4       96.51       96.86     23.62 o 
  12   5   4        5.16       20.32     20.32 o 
  13   5   4       26.57       34.41     19.83 o 
  14   5   4       39.11       70.13     45.59 o 
 -15   6   4        5.57       37.32     33.54 o 
 -14   6   4       46.46       73.49     19.03 o 
 -13   6   4        7.37        5.41     51.03 o 
 -12   6   4        6.88        0.14     18.04 o 
 -11   6   4      843.02      867.35     32.69 o 
 -10   6   4      269.16      221.49     21.10 o 
  -9   6   4      128.09      127.66     21.02 o 
  -8   6   4       29.17       22.91      9.69 o 
  -7   6   4      151.45      187.79     35.43 o 
  -6   6   4      546.14      522.83     29.06 o 
  -5   6   4      209.78      183.67      8.57 o 
  -4   6   4      921.64      948.31     21.65 o 
  -3   6   4      571.06      597.49     27.88 o 
  -2   6   4     3424.42     3386.43     68.52 o 
  -1   6   4      113.88      115.53      6.37 o 
   0   6   4       42.48       51.46     21.02 o 
   1   6   4        0.19        5.67      4.72 o 
   2   6   4     2261.57     2474.12     39.85 o 
   3   6   4      278.47      304.22      7.38 o 
   4   6   4      566.15      563.18     18.66 o 
   5   6   4        8.99       10.87      3.78 o 
   6   6   4     1248.81     1211.40     31.42 o 
   7   6   4        0.24        0.94      3.31 o 
   8   6   4      727.86      737.52     15.59 o 
   9   6   4        4.73       -0.47     13.23 o 
  10   6   4       83.26       77.01     16.54 o 
  11   6   4        0.97       17.48     21.73 o 
  12   6   4        6.64      -23.15     23.15 o 
  13   6   4       44.44       85.52     23.62 o 
 -15   7   4        2.37       37.80     33.54 o 
 -14   7   4        8.10        4.26     14.88 o 
 -13   7   4       13.69       -6.30     16.35 o 
 -12   7   4       96.77      118.76     14.45 o 
 -11   7   4      403.43      448.65     21.73 o 
 -10   7   4      124.40      178.00     23.15 o 
  -9   7   4      200.48      252.03     32.84 o 
  -8   7   4      102.12      105.13     10.57 o 
  -7   7   4      345.08      359.56     10.87 o 
  -6   7   4        4.15       17.81      5.91 o 
  -5   7   4      719.73      733.45     33.54 o 
  -4   7   4     1169.02     1184.68     23.77 o 
  -3   7   4     1822.23     1904.81     36.10 o 
  -2   7   4     1564.69     1595.42     54.57 o 
  -1   7   4      795.65      756.50     16.41 o 
   0   7   4      912.89      951.05     21.54 o 
   1   7   4       66.08       75.36      6.01 o 
   2   7   4      173.30      175.77     11.10 o 
   3   7   4      131.22      129.52      5.31 o 
   4   7   4      899.61      878.91     30.95 o 
   5   7   4       35.39       30.32      4.06 o 
   6   7   4      973.05      975.64     20.79 o 
   7   7   4       32.50       31.18      4.25 o 
   8   7   4        3.98        1.89      3.31 o 
   9   7   4       70.90       74.65      4.72 o 
  10   7   4       12.00      -17.01     17.01 o 
  11   7   4        0.97       15.12     19.37 o 
  12   7   4        0.25       34.49     35.91 o 
  13   7   4        0.35       16.06     25.04 o 
 -15   8   4       15.62       42.99     38.74 o 
 -14   8   4      473.09      437.83     47.48 o 
 -13   8   4       86.78      102.57     21.22 o 
 -12   8   4        3.47       28.31     27.64 o 
 -11   8   4       51.02       20.53     12.05 o 
 -10   8   4      215.54      236.80     17.72 o 
  -9   8   4       15.31       11.69      6.14 o 
  -8   8   4      139.60      135.17     12.52 o 
  -7   8   4       79.03       79.56     12.05 o 
  -6   8   4        1.26        8.95      6.87 o 
  -5   8   4       10.23        7.57      5.35 o 
  -4   8   4       17.95        6.37      5.15 o 
  -3   8   4        0.46       -3.84      7.80 o 
  -2   8   4       59.37       65.52      5.20 o 
  -1   8   4       19.25       18.96      5.65 o 
   0   8   4      375.93      382.08     17.48 o 
   1   8   4      456.56      476.57      9.96 o 
   2   8   4      470.45      441.75     10.42 o 
   3   8   4      279.01      264.61      7.43 o 
   4   8   4     1317.06     1378.40     37.80 o 
   5   8   4       13.68       12.46      6.85 o 
   6   8   4      257.90      243.32      8.98 o 
   7   8   4        2.89        4.25      4.25 o 
   8   8   4        3.64        2.83      4.25 o 
   9   8   4       67.46       82.68      6.61 o 
  10   8   4      197.08      204.58     24.10 o 
  11   8   4        2.63       18.43     15.12 o 
  12   8   4        1.41       13.23     25.04 o 
  13   8   4        7.46       11.34     25.04 o 
 -14   9   4      133.90      119.12     23.13 o 
 -13   9   4        0.43      -10.87     17.01 o 
 -12   9   4       22.11        6.72     14.69 o 
 -11   9   4        0.48        9.02      8.24 o 
 -10   9   4      241.65      226.75     68.74 o 
  -9   9   4      107.40      110.41      7.17 o 
  -8   9   4     1844.71     1817.16     55.71 o 
  -7   9   4      268.29      283.44     15.78 o 
  -6   9   4       23.28       15.80      7.25 o 
  -5   9   4      289.46      306.94     11.95 o 
  -4   9   4      122.69      114.28      7.08 o 
  -3   9   4      258.60      218.84     15.83 o 
  -2   9   4      488.91      474.96     12.58 o 
  -1   9   4      980.11     1025.05     22.02 o 
   0   9   4      448.69      417.45     14.70 o 
   1   9   4        0.62        5.67      4.01 o 
   2   9   4       57.96       64.55      5.50 o 
   3   9   4      376.59      352.16      9.18 o 
   4   9   4       14.34        8.32     16.77 o 
   5   9   4       16.17       16.76     10.87 o 
   6   9   4       83.30       93.08      6.14 o 
   7   9   4      124.51      122.37      6.61 o 
   8   9   4       46.06       42.99      5.67 o 
   9   9   4       60.88       60.48      7.56 o 
  10   9   4       31.68       53.86     22.68 o 
  11   9   4       20.75       41.58     15.59 o 
  12   9   4      103.95      109.61     25.99 o 
  13   9   4       54.69       56.70     25.04 o 
 -14  10   4       39.91       23.71     37.56 o 
 -13  10   4       39.55       14.68     16.36 o 
 -12  10   4       31.33       38.21     16.77 o 
 -11  10   4      352.09      359.23     29.50 o 
 -10  10   4        4.58        1.74     18.43 o 
  -9  10   4      277.22      288.72     19.37 o 
  -8  10   4       85.44      104.32     13.28 o 
  -7  10   4       46.47       49.65     16.54 o 
  -6  10   4        2.14       19.74      9.30 o 
  -5  10   4      175.54      182.68     27.64 o 
  -4  10   4      201.68      182.88     13.31 o 
  -3  10   4      164.32      154.31     11.69 o 
  -2  10   4      114.51      111.88      6.38 o 
  -1  10   4      356.14      349.72     30.95 o 
   0  10   4      398.25      383.42     24.57 o 
   1  10   4      125.73      110.37     13.47 o 
   2  10   4      239.17      240.82     18.90 o 
   3  10   4      149.96      154.21      8.27 o 
   4  10   4      671.48      583.18     30.47 o 
   5  10   4     1857.51     1883.30     37.51 o 
   6  10   4      818.05      790.43     21.73 o 
   7  10   4       15.52       17.95      6.61 o 
   8  10   4       13.17       27.40      6.61 o 
   9  10   4       75.27       73.23      8.03 o 
  10  10   4      267.17      297.65     31.18 o 
  11  10   4      178.65      187.57     25.99 o 
  12  10   4      155.00      185.21     26.46 o 
  13  10   4      215.86      272.61     34.02 o 
 -14  11   4       48.89       55.45     16.79 o 
 -13  11   4        2.03       -0.39     17.13 o 
 -12  11   4       94.29      127.64     31.66 o 
 -11  11   4       56.47       68.14     22.91 o 
 -10  11   4       11.14       14.35     22.45 o 
  -9  11   4        7.25       -9.26     10.30 o 
  -8  11   4        0.12       16.82      9.79 o 
  -7  11   4      377.77      386.23     37.56 o 
  -6  11   4       21.31       26.49      9.94 o 
  -5  11   4      340.70      334.03     17.95 o 
  -4  11   4        3.62       -0.27     14.74 o 
  -3  11   4       49.13       52.81     17.01 o 
  -2  11   4     1636.57     1683.76     41.09 o 
  -1  11   4       79.29       61.85     12.52 o 
   0  11   4       34.49       30.79      9.95 o 
   1  11   4       14.13       17.70      4.88 o 
   2  11   4        1.98        3.35      4.09 o 
   3  11   4        0.01       11.74      9.92 o 
   4  11   4       62.87       79.99     15.12 o 
   5  11   4       55.91       33.28     20.55 o 
   6  11   4      517.27      469.16     15.59 o 
   7  11   4      248.02      236.70     10.87 o 
   8  11   4       71.67       68.03     11.34 o 
   9  11   4      180.74      182.37     13.23 o 
  10  11   4        0.01       81.74     26.46 o 
  11  11   4        4.37       30.24     20.32 o 
  12  11   4       20.56        5.20     18.90 o 
 -13  12   4       44.84       58.29     25.04 o 
 -12  12   4        0.83       38.74     25.72 o 
 -11  12   4       27.83       38.54     18.37 o 
 -10  12   4        0.67      -16.06     18.27 o 
  -9  12   4        6.67       15.87     17.01 o 
  -8  12   4       10.66        0.75     24.10 o 
  -7  12   4      109.32       71.00     14.65 o 
  -6  12   4       80.57       74.99     11.58 o 
  -5  12   4        9.28        7.09     28.35 o 
  -4  12   4      135.63      174.81     28.35 o 
  -3  12   4      128.97      183.44     21.31 o 
  -2  12   4      304.84      305.21     13.23 o 
  -1  12   4      395.45      410.85     16.53 o 
   0  12   4      183.89      190.32      8.00 o 
   1  12   4      492.33      474.49     16.54 o 
   2  12   4      357.92      355.69     28.58 o 
   3  12   4     3456.46     3402.75     78.49 o 
   4  12   4      738.51      739.62     19.91 o 
   5  12   4       36.65       34.96      8.03 o 
   6  12   4       68.16       56.22      7.56 o 
   7  12   4      354.23      330.25     14.17 o 
   8  12   4      220.05      233.40     15.12 o 
   9  12   4        3.81       22.21     10.39 o 
  10  12   4        5.11       10.87     25.04 o 
  11  12   4       20.75       43.94     38.74 o 
  12  12   4       70.45       94.49     38.27 o 
 -13  13   4       24.06       -5.78     15.99 o 
 -12  13   4        0.06       -1.28     22.58 o 
 -11  13   4       27.64       45.30     22.87 o 
 -10  13   4       28.62       34.86     21.40 o 
  -9  13   4       19.33       19.84     19.41 o 
  -8  13   4        0.94      -12.90     26.93 o 
  -7  13   4       70.11       77.42     12.90 o 
  -6  13   4      115.60       88.53     10.94 o 
  -5  13   4       10.29       21.73     30.24 o 
  -4  13   4       15.78       17.95     21.26 o 
  -3  13   4      102.52      117.23     24.33 o 
  -2  13   4       14.45       15.91     23.86 o 
   0  13   4      740.75      820.79     25.22 o 
   1  13   4      236.61      238.94     13.70 o 
   2  13   4        5.23        7.29      9.41 o 
   3  13   4      115.23      102.72     10.09 o 
   4  13   4      499.34      440.81     21.26 o 
   5  13   4       51.67       39.69     10.39 o 
   6  13   4        2.29       -0.94      8.98 o 
   7  13   4       28.86        6.14     11.34 o 
   8  13   4        7.99        2.83      9.92 o 
   9  13   4        1.37        2.36      8.98 o 
  10  13   4        2.63       15.59     28.35 o 
  11  13   4        5.47       57.17     32.13 o 
  12  13   4        0.33       77.01     53.39 o 
 -13  14   4       33.09       54.15     30.95 o 
 -12  14   4        6.07      -36.14     36.14 o 
 -11  14   4        1.58      -12.76     20.08 o 
 -10  14   4        0.22       12.76     29.29 o 
  -9  14   4        9.81       22.70     21.31 o 
  -8  14   4       65.94       83.57     17.09 o 
  -7  14   4      182.00      133.07     16.54 o 
  -6  14   4        4.38        2.05     15.59 o 
  -5  14   4      347.65      234.44     37.09 o 
  -4  14   4       14.11       -9.18     22.21 o 
  -3  14   4       43.06       36.58     17.37 o 
  -2  14   4       15.62       32.80     15.32 o 
  -1  14   4       30.33       38.23     15.12 o 
   0  14   4       30.51       28.09      5.50 o 
   1  14   4       35.48       28.29     19.61 o 
   2  14   4        0.01      -12.22     12.22 o 
   3  14   4      393.09      367.58     19.84 o 
   4  14   4      123.84      127.57     14.65 o 
   5  14   4        0.08      -14.65     14.65 o 
   6  14   4       20.15       17.95     12.28 o 
   7  14   4        6.22       17.95     10.87 o 
   8  14   4       47.54       53.39     12.76 o 
   9  14   4       15.86       11.34     12.28 o 
  10  14   4       22.93       -8.50     38.27 o 
  11  14   4       18.23       27.88     33.07 o 
 -12  15   4        0.10       30.67     20.92 o 
 -11  15   4       16.91      -22.81     39.21 o 
 -10  15   4       31.32       24.05     20.53 o 
  -9  15   4      111.09       99.55     36.85 o 
  -8  15   4       13.56        9.94     18.96 o 
  -7  15   4       73.71       73.17     20.36 o 
  -6  15   4       21.19       22.93     33.78 o 
  -5  15   4       72.86       88.39     17.80 o 
  -4  15   4      167.47      127.12     20.09 o 
  -3  15   4       68.78       53.22     20.32 o 
  -2  15   4        2.88       17.83     35.20 o 
  -1  15   4       61.33       60.19      5.68 o 
   0  15   4        0.31        7.32      7.80 o 
   1  15   4      690.71      709.47     35.10 o 
   2  15   4        0.09       24.37     17.48 o 
   3  15   4      234.03      234.34     20.32 o 
   4  15   4       11.04       11.34     11.81 o 
   5  15   4       21.45       40.63     17.01 o 
   6  15   4      120.61      125.20     18.90 o 
   7  15   4        7.89       -2.83     11.81 o 
   8  15   4        0.02       10.87     12.76 o 
   9  15   4        0.73       16.54     14.17 o 
  10  15   4        0.31       -9.92     26.46 o 
  11  15   4        0.09      -35.43     35.43 o 
 -12  16   4        1.57       90.05     28.93 o 
 -11  16   4      340.09      340.54     89.06 o 
 -10  16   4       21.69       41.45     26.46 o 
  -9  16   4       46.33       54.35     25.68 o 
  -8  16   4        2.48      -12.51     18.63 o 
  -7  16   4      126.96       98.41     20.67 o 
  -6  16   4      175.99      146.67     34.25 o 
  -4  16   4       60.50       12.09     27.40 o 
  -3  16   4        0.17        4.47     14.42 o 
  -2  16   4        0.71        2.63      5.87 o 
  -1  16   4      651.39      580.56     20.37 o 
   0  16   4       36.15        2.36     17.01 o 
   1  16   4      348.88      321.46     30.95 o 
   2  16   4       89.26       77.01     18.90 o 
   3  16   4        1.36       17.48     16.54 o 
   4  16   4       51.07       30.71     14.17 o 
   5  16   4       31.28       10.87     15.12 o 
   6  16   4        0.54       14.65     25.99 o 
   7  16   4       18.64       -8.50     12.28 o 
   8  16   4        9.68       32.13     14.65 o 
   9  16   4       25.50      -15.12     38.27 o 
  10  16   4        8.57      -30.71     45.36 o 
 -11  17   4       45.14      -10.43     23.82 o 
 -10  17   4        0.41        8.50     20.71 o 
  -9  17   4       38.18       16.29     23.93 o 
  -8  17   4       51.64       73.54     38.27 o 
  -7  17   4       82.08       73.49     23.37 o 
  -6  17   4      144.38       86.73     31.18 o 
  -5  17   4        0.40       23.57     21.22 o 
  -4  17   4        1.21       -3.06     17.65 o 
  -3  17   4       69.04       28.69     39.92 o 
  -2  17   4        4.77       11.72      6.38 o 
  -1  17   4      323.88      326.54     27.67 o 
   0  17   4        7.65       37.14     16.46 o 
   1  17   4        0.83       18.90     23.62 o 
   2  17   4       13.69       -1.42     17.48 o 
   3  17   4      188.59      212.14     21.26 o 
   4  17   4        0.03       15.12     16.54 o 
   5  17   4      281.72      250.41     25.04 o 
   6  17   4        4.18       32.13     19.37 o 
   7  17   4      208.53      221.11     19.37 o 
   8  17   4        0.14       18.43     15.59 o 
   9  17   4      123.50      186.15     36.85 o 
  10  17   4       15.54       -0.47     35.43 o 
 -11  18   4        5.94       41.50     32.46 o 
 -10  18   4        0.20      -19.74     32.05 o 
  -9  18   4      106.45      145.02     24.72 o 
  -8  18   4       51.24       93.21     20.11 o 
  -7  18   4      246.83      241.92     51.03 o 
  -6  18   4        0.19       12.92     50.08 o 
  -5  18   4       64.38       34.51     26.69 o 
  -4  18   4        1.65      -19.10     19.10 o 
  -3  18   4      185.78      186.00     27.39 o 
  -2  18   4       11.08       20.35     19.03 o 
  -1  18   4       44.05       32.50     18.82 o 
   0  18   4        3.82      -16.69     16.69 o 
   1  18   4       10.52       36.38     17.48 o 
   2  18   4        0.02      -18.90     18.90 o 
   3  18   4      108.49      111.97     20.32 o 
   4  18   4        5.16       23.15     15.59 o 
   5  18   4        3.95       12.76     14.65 o 
   6  18   4       21.27       32.13     16.54 o 
   7  18   4        0.03       15.12     13.70 o 
   8  18   4        0.02       -3.31     14.65 o 
   9  18   4       46.78       -1.42     34.02 o 
 -10  19   4       62.23       90.19     28.45 o 
  -9  19   4       31.91       61.86     48.90 o 
  -8  19   4        0.51       -7.09     28.35 o 
  -7  19   4      214.71      267.60     30.67 o 
  -6  19   4        0.59      -10.13     19.49 o 
  -5  19   4       72.89      112.13     44.18 o 
  -4  19   4        1.45      -20.25     20.25 o 
  -3  19   4        5.72       23.31     36.14 o 
  -2  19   4        0.40      -17.01     17.01 o 
  -1  19   4       86.43      120.39     55.51 o 
   0  19   4       22.50       24.21     15.03 o 
   1  19   4      229.77      255.60     27.40 o 
   2  19   4        2.61       25.04     24.10 o 
   3  19   4      303.00      306.16     28.35 o 
   4  19   4        0.66      -18.90     18.90 o 
   5  19   4       64.56      107.72     24.10 o 
   6  19   4       36.35      111.03     26.46 o 
   7  19   4       57.77       51.03     18.43 o 
   8  19   4        8.08       34.02     18.43 o 
  -9  20   4       53.98       40.25     48.90 o 
  -8  20   4       75.07       92.03     41.81 o 
  -7  20   4       50.81      -12.20     24.36 o 
  -6  20   4       12.39       22.48     26.91 o 
  -5  20   4       34.45       46.98     43.47 o 
  -4  20   4        0.68        5.97     23.34 o 
  -3  20   4       70.00      116.08     58.11 o 
  -2  20   4       11.06       47.69     28.01 o 
  -1  20   4       18.95       18.41     20.79 o 
   0  20   4        7.70       14.65     18.43 o 
   1  20   4       15.06       35.91     20.79 o 
   2  20   4        1.89       -1.42     22.21 o 
   3  20   4      313.27      303.32     32.60 o 
   4  20   4       10.66        3.78     17.95 o 
   5  20   4      145.07      151.19     24.10 o 
   6  20   4       11.96       23.15     18.90 o 
   7  20   4       18.50       79.85     21.26 o 
   8  20   4        3.70        7.56     21.26 o 
  -8  21   4      151.13      210.19     34.05 o 
  -7  21   4       15.69        1.57     30.24 o 
  -6  21   4        1.77       37.80     25.39 o 
  -5  21   4      394.26      421.07     42.04 o 
  -4  21   4        0.25      -16.06     20.75 o 
  -3  21   4       45.51       57.06     25.11 o 
  -2  21   4        9.55        1.27     20.32 o 
  -1  21   4       20.56       18.43     23.62 o 
   0  21   4        9.98       33.54     23.15 o 
   1  21   4        2.62      -11.81     18.43 o 
   2  21   4        7.64        5.67     24.57 o 
   3  21   4       10.81       53.39     28.35 o 
   4  21   4        1.05       11.81     22.68 o 
   5  21   4       11.98       32.13     20.32 o 
   6  21   4        9.70       -7.09     25.04 o 
   7  21   4        1.02       -8.03     24.57 o 
  -7  22   4        0.01       11.36     27.51 o 
  -6  22   4        7.53       10.31     25.62 o 
  -5  22   4       15.88       15.59     28.35 o 
  -4  22   4       10.24        8.18     58.35 o 
  -3  22   4      112.97       99.47     33.31 o 
  -2  22   4       18.90       90.71     23.62 o 
  -1  22   4      509.97      520.18     48.66 o 
   0  22   4        9.36      -20.32     23.15 o 
   1  22   4        5.85       41.10     22.68 o 
   2  22   4       23.76       19.84     27.40 o 
   3  22   4        0.87       21.73     24.10 o 
   4  22   4        1.91       25.51     25.04 o 
   5  22   4        0.12      -21.73     30.24 o 
  -6  23   4       32.82       80.39     27.34 o 
  -5  23   4       10.81      -24.54     24.54 o 
  -4  23   4       43.98       62.16     44.88 o 
  -3  23   4      155.91      155.91     32.60 o 
  -2  23   4       16.62       53.39     24.57 o 
  -1  23   4        4.41        4.25     22.68 o 
   0  23   4        1.56      -25.04     25.04 o 
   1  23   4        6.85       49.61     24.57 o 
   2  23   4       46.30       47.72     26.46 o 
   3  23   4        3.59       19.84     26.46 o 
   4  23   4       78.50       35.43     22.68 o 
  -3  24   4       21.83       47.72     33.54 o 
  -2  24   4        3.93       -6.14     30.71 o 
  -1  24   4        0.12      -11.34     30.71 o 
   0  24   4       50.33       91.19     39.69 o 
   1  24   4       39.39       27.88     25.99 o 
   2  24   4       21.70       34.96     40.16 o 
 -15   1   5       20.48       22.33     15.56 o 
 -14   1   5       26.75       26.46     20.32 o 
 -13   1   5        2.07        7.57     11.01 o 
 -12   1   5       24.82       32.68     28.58 o 
 -11   1   5        0.02        6.93      9.61 o 
 -10   1   5      652.90      671.58     23.55 o 
  -9   1   5       16.16       -0.04     15.12 o 
  -8   1   5      178.69      199.89     23.15 o 
  -7   1   5        6.70        8.74     14.17 o 
  -6   1   5      449.77      479.84     13.95 o 
  -5   1   5       27.09       28.63      6.25 o 
  -4   1   5     1220.84     1218.11     28.26 o 
  -3   1   5        3.85       -1.32      7.51 o 
  -2   1   5     1226.33     1123.46     43.70 o 
  -1   1   5      366.30      375.90     16.06 o 
   0   1   5       16.35       15.97      3.74 o 
   1   1   5       34.70       32.52      4.72 o 
   2   1   5     2272.89     2315.64     30.69 o 
   3   1   5        0.17        0.94      2.67 o 
   4   1   5      419.31      457.68      8.33 o 
   5   1   5        3.06       -0.47      8.69 o 
   6   1   5      969.52      935.90     72.29 o 
   7   1   5        1.10       -0.95     12.31 o 
   8   1   5     1468.82     1447.43     50.91 o 
   9   1   5        2.14        5.89     24.57 o 
  10   1   5       15.91       38.99     16.18 o 
  11   1   5       10.50       13.70     26.93 o 
  12   1   5       85.44      127.89     27.64 o 
  13   1   5        1.51        7.18     18.90 o 
 -15   2   5       27.02       17.06     16.46 o 
 -14   2   5        0.48        8.71     12.50 o 
 -13   2   5        3.74       16.74     14.17 o 
 -12   2   5       33.04        8.15     10.94 o 
 -11   2   5       28.37        6.38     10.16 o 
 -10   2   5      603.55      571.91     20.53 o 
  -9   2   5       10.41       -8.33      8.33 o 
  -8   2   5      182.63      214.02     15.83 o 
  -7   2   5        8.35        9.17      7.94 o 
  -6   2   5      148.14      143.46     13.70 o 
  -5   2   5       72.67       92.98      6.80 o 
  -4   2   5    10046.83     9634.03    246.39 o 
  -3   2   5       65.97       71.26      9.69 o 
  -2   2   5     3077.63     3066.06     49.63 o 
  -1   2   5        8.35        0.23      3.42 o 
   0   2   5     2978.83     3139.06     43.43 o 
   1   2   5      105.45       92.25      4.64 o 
   2   2   5      743.85      856.07     12.70 o 
   3   2   5       38.81       40.59      4.02 o 
   4   2   5     1532.54     1562.75     21.90 o 
   5   2   5       24.30       28.13      6.38 o 
   6   2   5     2462.74     2414.48     59.77 o 
   7   2   5       15.12        7.80     17.95 o 
   8   2   5       40.22       41.42     16.30 o 
   9   2   5       12.77       37.83     12.41 o 
  10   2   5       51.01       23.13     17.00 o 
  11   2   5        1.61       15.59     36.85 o 
  12   2   5       21.56       15.43     18.73 o 
  13   2   5        0.31       35.05     22.21 o 
 -15   3   5        0.08        9.29     17.28 o 
 -14   3   5       42.01       57.77     23.15 o 
 -13   3   5       49.08       43.25     12.70 o 
 -12   3   5        0.06      -11.44     11.44 o 
 -11   3   5        7.43       18.66      9.69 o 
 -10   3   5       13.04       16.59      9.35 o 
  -9   3   5       21.70       26.54      7.93 o 
  -8   3   5      774.86      714.45     19.92 o 
  -7   3   5       39.67       45.77      7.59 o 
  -6   3   5      889.82      903.54     20.88 o 
  -5   3   5       50.81       46.77      6.01 o 
  -4   3   5     5420.80     5278.32     87.55 o 
  -3   3   5      188.03      190.77      7.86 o 
  -2   3   5       55.07       60.96      6.38 o 
  -1   3   5      517.46      542.16     18.19 o 
   0   3   5     1674.74     1745.66     52.68 o 
   1   3   5        0.09       -1.89      6.14 o 
   2   3   5     2634.80     2763.76     43.70 o 
   3   3   5      127.86      131.90      4.34 o 
   4   3   5       18.86       35.37      3.16 o 
   5   3   5      103.25      105.34     18.19 o 
   6   3   5      367.14      331.57     24.57 o 
   7   3   5       24.44       23.10     12.54 o 
   8   3   5        0.14       16.65     13.06 o 
   9   3   5       21.59       -6.33     11.52 o 
  10   3   5      387.49      326.38     20.42 o 
  11   3   5        2.56        6.14     17.48 o 
  12   3   5      153.37      170.04     29.06 o 
  13   3   5        0.28       -3.24     25.67 o 
 -15   4   5        1.67       19.56     17.02 o 
 -14   4   5        0.61       17.80     19.84 o 
 -13   4   5       64.00       51.06     14.94 o 
 -12   4   5       54.71       69.93     17.53 o 
 -11   4   5       47.73       55.54     12.23 o 
 -10   4   5      720.85      779.70     26.72 o 
  -9   4   5        0.01       14.90     13.94 o 
  -8   4   5       56.76       52.32     10.27 o 
  -7   4   5        0.34        0.87     10.39 o 
  -6   4   5      133.44      166.20     16.77 o 
  -5   4   5       84.66       81.10     10.49 o 
  -4   4   5      437.22      473.62     13.90 o 
  -3   4   5      120.76      120.62      7.08 o 
  -2   4   5        8.41       13.61      5.67 o 
  -1   4   5      248.58      276.69      8.97 o 
   0   4   5       81.09       89.29      5.87 o 
   1   4   5       73.58       70.87      4.63 o 
   2   4   5     1096.53     1242.29     18.19 o 
   3   4   5       32.15       27.99      3.83 o 
   4   4   5        9.97       10.60      2.95 o 
   5   4   5      193.87      196.13      8.98 o 
   6   4   5     2127.70     2003.88     52.44 o 
   7   4   5      126.15      108.30     25.28 o 
   8   4   5     1477.94     1444.95     44.73 o 
   9   4   5        0.58        2.36     20.79 o 
  10   4   5      357.56      426.30     21.46 o 
  11   4   5        0.98        8.03     17.01 o 
  12   4   5        1.22       -2.84     29.29 o 
  13   4   5       51.43       78.09     67.80 o 
 -15   5   5        3.03       44.63     35.43 o 
 -14   5   5        0.11      -13.24     17.74 o 
 -13   5   5        6.94       40.91     16.81 o 
 -12   5   5       46.99       79.37     34.49 o 
 -11   5   5      209.00      207.34     34.49 o 
 -10   5   5        2.40        3.39     10.67 o 
  -9   5   5       81.61      114.56     23.39 o 
  -8   5   5        0.33        8.83     24.57 o 
  -7   5   5      149.83      166.26     15.59 o 
  -6   5   5     2549.96     2631.41    101.34 o 
  -5   5   5      521.66      486.41     30.00 o 
  -4   5   5      498.09      511.23     22.68 o 
  -3   5   5      620.43      619.60     14.07 o 
  -2   5   5        0.16       -2.43      9.69 o 
  -1   5   5       21.61       25.80      6.14 o 
   0   5   5      501.81      557.42     10.85 o 
   1   5   5      255.03      265.35      7.51 o 
   2   5   5     1708.36     1850.75     25.41 o 
   3   5   5       24.10       25.54      3.63 o 
   4   5   5     1259.62     1270.57     31.66 o 
   5   5   5       13.28       15.12      3.31 o 
   6   5   5      394.86      463.49     10.87 o 
   7   5   5      231.18      211.66      8.03 o 
   8   5   5     1714.09     1714.10     56.70 o 
   9   5   5      222.85      225.37     20.79 o 
  10   5   5      150.37      148.63     32.13 o 
  11   5   5        8.24       30.69     16.47 o 
  12   5   5      319.87      315.87     55.99 o 
  13   5   5       39.86       58.79     20.89 o 
 -15   6   5        0.61       -2.95     17.20 o 
 -14   6   5       38.41       31.05     19.69 o 
 -13   6   5       57.42       53.79     16.59 o 
 -12   6   5      289.29      358.93     67.80 o 
 -11   6   5      190.67      264.83     70.16 o 
 -10   6   5        0.42       -6.79     15.37 o 
  -9   6   5        0.25       11.23     13.50 o 
  -8   6   5      688.67      670.95     32.75 o 
  -7   6   5      114.84       99.84     15.20 o 
  -6   6   5      654.51      649.27     21.37 o 
  -5   6   5       47.79       49.08      4.39 o 
  -4   6   5       85.06       82.62      5.29 o 
  -3   6   5      452.35      466.07     16.14 o 
  -2   6   5       74.13       78.87      7.85 o 
  -1   6   5        0.51        0.88      5.67 o 
   0   6   5      254.32      232.93      7.47 o 
   1   6   5      155.05      157.11      6.17 o 
   2   6   5      207.81      245.54      6.46 o 
   3   6   5        7.03        7.00      3.63 o 
   4   6   5       53.53       44.10      4.28 o 
   5   6   5      197.52      183.79      6.61 o 
   6   6   5      256.70      233.40      7.09 o 
   7   6   5       86.04       96.86      4.25 o 
   8   6   5      193.30      154.97     23.15 o 
   9   6   5       34.93       20.79     17.95 o 
  10   6   5       44.67       80.79     23.15 o 
  11   6   5       18.47       26.07     17.36 o 
  12   6   5        6.55      -26.97     43.47 o 
  13   6   5       85.22      111.74     43.94 o 
 -15   7   5       25.57       70.23     26.03 o 
 -14   7   5      153.24      176.79     22.13 o 
 -13   7   5        1.57      -14.40     14.40 o 
 -12   7   5       46.26       60.25     13.94 o 
 -11   7   5       49.23       82.99     18.11 o 
 -10   7   5       16.24       11.67     20.04 o 
  -9   7   5       33.71       95.99     19.52 o 
  -8   7   5       42.43       41.96     15.73 o 
  -7   7   5        2.03        4.82     14.94 o 
  -6   7   5      340.98      307.90     16.77 o 
  -5   7   5       55.47       47.98     23.39 o 
  -4   7   5     2805.82     2776.82     62.90 o 
  -3   7   5      221.38      201.11     35.20 o 
  -2   7   5        2.11        6.12     23.39 o 
  -1   7   5      259.24      249.28      8.35 o 
   0   7   5       72.78       68.36      7.56 o 
   1   7   5       32.30       40.04      4.88 o 
   2   7   5      502.24      514.65      9.82 o 
   3   7   5      337.85      326.59      8.51 o 
   4   7   5       15.44        4.49      4.01 o 
   5   7   5       63.09       61.42      5.20 o 
   6   7   5       79.73       72.76      5.20 o 
   7   7   5       78.25       91.19      5.20 o 
   8   7   5      415.89      405.37      9.92 o 
   9   7   5        6.15       41.58     19.84 o 
  10   7   5        0.09       -3.78     17.48 o 
  11   7   5        0.00      -25.99     25.99 o 
  12   7   5       93.98      116.59     23.69 o 
  13   7   5       14.93      -17.00     19.62 o 
 -14   8   5       11.94       13.52     16.53 o 
 -13   8   5       17.82        4.72     16.52 o 
 -12   8   5        0.46      -11.89     20.51 o 
 -11   8   5      221.90      199.60     14.41 o 
 -10   8   5        4.35        5.81     11.34 o 
  -9   8   5      218.42      245.27     17.24 o 
  -8   8   5      911.65      961.86     28.36 o 
  -7   8   5      141.45      168.08     22.20 o 
  -6   8   5      830.69      793.44     26.45 o 
  -5   8   5      284.69      267.04     10.08 o 
  -4   8   5       20.78       22.89     11.81 o 
  -3   8   5       64.62       82.95      6.38 o 
  -2   8   5       11.22        4.35      4.33 o 
  -1   8   5       15.70        0.22      5.67 o 
   0   8   5      607.23      641.56     25.99 o 
   1   8   5      210.87      215.84      7.33 o 
   2   8   5       96.81       99.39      6.38 o 
   3   8   5      383.70      424.71     10.44 o 
   4   8   5       64.46       62.51     10.87 o 
   5   8   5       10.18       12.28      5.67 o 
   6   8   5       18.96       29.29      5.20 o 
   7   8   5       47.20       49.14      5.20 o 
   8   8   5       40.18       49.14      5.67 o 
   9   8   5      140.35      132.29     20.32 o 
  10   8   5       20.96        9.45     16.06 o 
  11   8   5        2.41      -20.32     25.99 o 
  12   8   5       12.60       22.21     24.10 o 
  13   8   5       18.30        8.09     25.62 o 
 -14   9   5      338.94      334.32     34.49 o 
 -13   9   5        4.44      -14.75     18.70 o 
 -12   9   5        9.27       21.03     42.99 o 
 -11   9   5        4.09       42.21     23.02 o 
 -10   9   5       50.34       58.19     22.80 o 
  -9   9   5      323.13      343.96     25.07 o 
  -8   9   5        2.47       31.53     14.93 o 
  -7   9   5      106.82      113.79     11.12 o 
  -6   9   5      261.71      241.03     41.58 o 
  -5   9   5        4.30        5.29     12.05 o 
  -4   9   5       49.99       46.49      5.99 o 
  -3   9   5      129.57      100.55     10.67 o 
  -2   9   5      953.85      993.12     25.74 o 
  -1   9   5       39.64       52.69     13.23 o 
   0   9   5        0.53       -5.88      5.94 o 
   1   9   5       11.79       12.15     12.28 o 
   2   9   5        4.98        5.01      4.25 o 
   3   9   5      299.33      245.49     14.65 o 
   4   9   5      208.93      213.98     10.00 o 
   5   9   5      344.37      340.65     11.81 o 
   6   9   5      151.68      147.88      7.56 o 
   7   9   5       23.95       34.96      5.67 o 
   8   9   5       79.92       81.74      7.56 o 
   9   9   5        6.51       17.95     14.65 o 
  10   9   5       53.52       15.59     17.48 o 
  11   9   5      113.29      176.23     31.18 o 
  12   9   5        6.68      -20.79     20.79 o 
 -14  10   5       10.57       26.10     21.32 o 
 -13  10   5       12.58       27.19     16.21 o 
 -12  10   5        2.11       19.69     22.19 o 
 -11  10   5        7.85       17.89     21.54 o 
 -10  10   5       25.81       80.64     21.34 o 
  -9  10   5        0.88      -16.53     16.53 o 
  -8  10   5      174.54      128.70     13.07 o 
  -7  10   5        4.03        8.40      9.42 o 
  -6  10   5      204.43      205.23     12.33 o 
  -5  10   5       93.04      119.37     36.62 o 
  -4  10   5      249.97      243.53     15.12 o 
  -3  10   5      111.15      131.44     21.02 o 
  -2  10   5       90.20       96.86      6.56 o 
  -1  10   5      526.86      502.37     25.51 o 
   0  10   5       93.24       82.16      9.92 o 
   1  10   5        1.95        7.22     12.52 o 
   2  10   5       10.73        4.44      3.93 o 
   3  10   5       83.17       81.34     12.05 o 
   4  10   5      330.23      330.73     12.28 o 
   5  10   5      470.76      479.55     15.12 o 
   6  10   5       50.13       59.06      7.56 o 
   7  10   5       43.22       39.21      6.14 o 
   8  10   5       22.01       34.49      8.50 o 
   9  10   5      110.59       68.98     17.95 o 
  10  10   5       96.11       68.51     24.57 o 
  11  10   5        2.35        1.42     20.79 o 
  12  10   5       59.85       59.06     24.10 o 
 -14  11   5       93.95      127.81     25.96 o 
 -13  11   5      131.87      136.18     42.99 o 
 -12  11   5        0.61      -13.82     21.59 o 
 -11  11   5        9.40       19.33     21.02 o 
 -10  11   5       13.10       23.35     31.66 o 
  -9  11   5       33.98        8.50     23.39 o 
  -8  11   5      123.56      112.55     13.44 o 
  -7  11   5       76.13       65.04     11.41 o 
  -6  11   5      332.86      398.26     65.44 o 
  -5  11   5       20.77       11.56     10.16 o 
  -4  11   5       93.56      120.82     17.38 o 
  -3  11   5     1009.48      995.76     43.46 o 
  -2  11   5        1.33        4.63     20.55 o 
  -1  11   5      263.18      230.96     25.75 o 
   0  11   5        5.33       19.42     25.51 o 
   1  11   5      114.43      113.10      7.66 o 
   2  11   5       38.11       49.71      5.78 o 
   3  11   5      636.36      590.56     14.52 o 
   4  11   5        2.68        3.81     18.66 o 
   5  11   5     2829.03     2686.91     62.37 o 
   6  11   5      260.07      231.04     10.87 o 
   7  11   5      273.73      314.66     16.06 o 
   8  11   5       22.91       43.94      8.98 o 
   9  11   5       19.23        2.36     23.15 o 
  10  11   5      124.44       60.48     29.29 o 
  11  11   5      184.60      187.57     38.74 o 
  12  11   5      158.29      150.24     36.38 o 
 -13  12   5        0.57      -16.04     25.99 o 
 -12  12   5        0.73       29.54     29.26 o 
 -11  12   5        0.15       -8.79     18.52 o 
 -10  12   5        9.80       27.15     18.10 o 
  -9  12   5       49.65       59.37     19.13 o 
  -8  12   5        0.19       -2.19     12.52 o 
  -7  12   5       48.35       63.50     13.47 o 
  -6  12   5       72.67       83.22      9.41 o 
  -5  12   5       55.41       66.06      9.72 o 
  -4  12   5        9.33       -3.78     28.35 o 
  -3  12   5     1332.95     1337.39     47.65 o 
  -2  12   5       20.37       27.29      5.20 o 
  -1  12   5     3300.30     3300.80     90.68 o 
   0  12   5      336.25      318.85     37.09 o 
   1  12   5      382.19      400.82     27.17 o 
   2  12   5      792.76      750.00     21.02 o 
   3  12   5      309.55      353.03     15.64 o 
   4  12   5       52.06       45.36      7.56 o 
   5  12   5       16.59       18.90      7.09 o 
   6  12   5      167.17      152.13      9.92 o 
   7  12   5      347.01      394.04     19.37 o 
   8  12   5        3.21      -10.39     10.39 o 
   9  12   5      202.72      157.33     33.07 o 
  10  12   5       27.25      -13.70     38.74 o 
  11  12   5        9.69       79.37     29.29 o 
 -13  13   5       69.97       68.82     18.52 o 
 -12  13   5        0.68       46.19     26.45 o 
 -11  13   5       15.44       17.33     20.89 o 
 -10  13   5        0.15       10.22     29.53 o 
  -9  13   5       65.50       57.69     17.03 o 
  -8  13   5        5.22       17.24     23.39 o 
  -7  13   5       89.28       56.11     24.33 o 
  -6  13   5       27.56       16.66     21.73 o 
  -5  13   5       49.58       50.68     10.66 o 
  -4  13   5      126.01      129.93     27.88 o 
  -3  13   5      132.55      119.67     20.30 o 
  -2  13   5        0.33        6.25      3.74 o 
  -1  13   5      891.18      892.05     29.14 o 
   0  13   5      128.61      110.57     17.01 o 
   1  13   5        0.98       13.64      5.50 o 
   2  13   5        9.11        6.85      6.35 o 
   3  13   5     2340.23     2268.63     83.94 o 
   4  13   5       21.17       16.54     10.39 o 
   5  13   5      108.68       73.23     12.28 o 
   6  13   5       78.15       53.39     10.87 o 
   7  13   5       32.94       37.32     10.39 o 
   8  13   5       14.54       18.43      9.45 o 
   9  13   5       22.24       39.21     25.99 o 
  10  13   5        1.75       29.77     25.51 o 
  11  13   5        7.84        2.36     35.43 o 
 -12  14   5       23.42       27.93     25.28 o 
 -11  14   5       12.47       43.33     50.79 o 
 -10  14   5       23.08       18.17     22.37 o 
  -9  14   5       45.58       13.04     22.45 o 
  -8  14   5        0.76      -12.18     24.10 o 
  -7  14   5        1.85        7.53     19.84 o 
  -6  14   5       18.73       23.02      9.68 o 
  -5  14   5       21.01       11.85     12.05 o 
  -4  14   5        9.12       28.91     26.93 o 
  -3  14   5      432.36      382.58     27.51 o 
  -2  14   5        4.12       27.21     21.97 o 
   0  14   5       11.83        3.19     11.10 o 
   1  14   5      293.73      275.26     13.02 o 
   2  14   5        3.86       -2.83     18.43 o 
   3  14   5      658.46      667.30     58.59 o 
   4  14   5        0.05       -3.31     11.34 o 
   5  14   5        2.75        0.47      9.92 o 
   6  14   5        1.33       25.04     11.81 o 
   7  14   5      196.11      186.62     13.70 o 
   8  14   5       13.20       10.39     10.39 o 
   9  14   5       67.41      103.94     36.85 o 
  10  14   5       19.12       30.71     28.82 o 
  11  14   5       15.57       -3.78     48.66 o 
 -12  15   5       12.31      -22.99     22.99 o 
 -11  15   5        0.08      -25.13     29.87 o 
 -10  15   5        4.70       23.75     24.60 o 
  -9  15   5      105.32      149.00     47.48 o 
  -8  15   5        2.16       26.79     17.68 o 
  -7  15   5       81.82       87.32     22.33 o 
  -6  15   5       39.18       57.70     25.18 o 
  -5  15   5       32.55       25.50     17.89 o 
  -4  15   5       16.33       28.99     33.31 o 
  -3  15   5       28.61       -1.42     15.12 o 
  -2  15   5       16.30       19.66      6.14 o 
  -1  15   5       15.00       25.33     17.48 o 
   0  15   5       36.12       24.46      5.86 o 
   1  15   5      472.49      423.45     19.54 o 
   2  15   5       25.62        3.38     12.68 o 
   3  15   5      118.80      162.15     18.87 o 
   4  15   5        4.06       -4.25     14.17 o 
   5  15   5      585.55      580.19     27.88 o 
   6  15   5       18.97       17.95     10.87 o 
   7  15   5      154.62      161.58     16.54 o 
   8  15   5       13.96        2.83     12.76 o 
   9  15   5        3.52       22.21     25.99 o 
  10  15   5        0.49      -46.30     46.30 o 
 -11  16   5       12.26        9.99     23.66 o 
 -10  16   5        6.93      -28.11     28.11 o 
  -9  16   5       79.40       79.13     45.36 o 
  -8  16   5       62.86       31.14     23.12 o 
  -7  16   5      128.23      147.78     34.25 o 
  -6  16   5        8.13       11.65     17.03 o 
  -5  16   5      140.69      159.64     45.12 o 
  -4  16   5       53.34       26.78     19.67 o 
  -3  16   5       26.65       12.84     20.31 o 
  -2  16   5       17.85       17.66      5.03 o 
  -1  16   5       92.39      110.77      8.67 o 
   0  16   5        0.85        9.85      8.93 o 
   1  16   5     1707.01     1850.64    106.78 o 
   2  16   5        0.00        5.78     22.91 o 
   3  16   5      253.61      266.47     22.21 o 
   4  16   5        3.41       -1.89     12.76 o 
   5  16   5        1.39       -2.36     11.34 o 
   6  16   5        2.90        2.83     12.28 o 
   7  16   5        1.91       -9.92     13.23 o 
   8  16   5        1.51       23.62     21.26 o 
   9  16   5      218.07      341.12     50.55 o 
  10  16   5       12.07      -30.24     30.24 o 
 -11  17   5       47.22       27.59     47.96 o 
 -10  17   5        1.73        5.11     24.21 o 
  -9  17   5        2.50      -23.07     23.07 o 
  -8  17   5        4.06       16.99     30.00 o 
  -7  17   5      382.02      514.77     79.14 o 
  -6  17   5      198.65      148.63     27.01 o 
  -5  17   5      179.49      118.46     38.27 o 
  -4  17   5       16.43        7.16     19.19 o 
  -3  17   5      403.51      397.48     31.21 o 
  -2  17   5        5.25        6.76      4.43 o 
  -1  17   5      220.68      215.52     30.24 o 
   0  17   5        7.29       28.13     16.69 o 
   1  17   5       24.96       46.44     28.11 o 
   2  17   5       74.95       80.86     15.44 o 
   3  17   5        5.05       19.37     17.95 o 
   4  17   5       24.77       25.04     15.59 o 
   5  17   5        4.88       11.81     15.12 o 
   6  17   5        7.38        8.98     12.76 o 
   7  17   5      154.32      167.72     20.32 o 
   8  17   5       21.86       19.37     29.29 o 
   9  17   5       98.80      135.12     34.49 o 
 -10  18   5        5.74      -16.29     30.00 o 
  -9  18   5       52.67       46.17     34.73 o 
  -8  18   5       44.28       68.04     25.24 o 
  -7  18   5      255.07      327.06     41.34 o 
  -6  18   5       56.11       63.71     26.75 o 
  -5  18   5       82.90       13.98     25.08 o 
  -4  18   5       19.93       73.94     31.89 o 
  -3  18   5      125.83      109.87     22.65 o 
  -2  18   5       20.76       40.14     23.38 o 
  -1  18   5      558.73      515.82     34.67 o 
   0  18   5       38.41       48.15     19.24 o 
   1  18   5       62.43       51.77     24.33 o 
   2  18   5        3.15      -17.01     18.43 o 
   3  18   5       87.22       92.13     19.37 o 
   4  18   5        2.27       25.99     13.23 o 
   5  18   5        2.58       21.26     20.79 o 
   6  18   5        2.76        1.42     14.17 o 
   7  18   5       29.48       40.16     16.06 o 
   8  18   5        2.06      -17.01     25.04 o 
  -9  19   5        5.66       33.61     32.93 o 
  -8  19   5       30.20       67.54     31.56 o 
  -7  19   5      141.38      130.94     27.77 o 
  -6  19   5       11.56       45.28     25.16 o 
  -5  19   5        2.64       61.60     22.20 o 
  -4  19   5        4.87       29.59     27.17 o 
  -3  19   5      231.53      266.33    102.76 o 
  -2  19   5        7.40      -21.02     21.02 o 
  -1  19   5       70.91      120.80     26.93 o 
   0  19   5        6.18       54.88     42.05 o 
   1  19   5        0.21        1.90     14.23 o 
   2  19   5        0.99      -12.76     19.37 o 
   3  19   5      335.11      300.02     28.35 o 
   4  19   5        0.91       26.93     16.54 o 
   5  19   5      157.33      206.47     27.40 o 
   6  19   5       11.08        7.56     16.06 o 
   7  19   5       27.83       46.30     21.26 o 
   8  19   5        0.01       30.24     45.83 o 
  -9  20   5      252.07      255.26     43.36 o 
  -8  20   5       29.65       14.50     63.55 o 
  -7  20   5       65.24       96.96     32.46 o 
  -6  20   5        1.41      -24.05     24.05 o 
  -5  20   5       41.12      106.92     68.74 o 
  -4  20   5       29.51       10.67     22.02 o 
  -3  20   5      232.62      238.08     30.17 o 
  -2  20   5        0.01       16.29     20.55 o 
  -1  20   5       11.18        3.55     26.46 o 
   0  20   5        0.36       34.55     26.46 o 
   1  20   5        5.47       -0.94     26.93 o 
   2  20   5       19.47       28.82     19.84 o 
   3  20   5        7.88       -5.67     19.84 o 
   4  20   5        0.56       11.81     20.79 o 
   5  20   5      951.21      918.94     68.03 o 
   6  20   5        6.21      -10.87     17.48 o 
   7  20   5       19.00       20.32     17.95 o 
  -8  21   5        0.01      -21.93     57.64 o 
  -7  21   5      115.71       46.29     44.88 o 
  -6  21   5        8.77       34.80     41.81 o 
  -5  21   5       32.30        2.96     26.81 o 
  -4  21   5       54.33      123.80     33.54 o 
  -3  21   5      238.33      300.95     32.74 o 
  -2  21   5       32.48       38.92     20.72 o 
  -1  21   5       23.58       49.68     24.53 o 
   0  21   5        0.82       27.40     18.90 o 
   1  21   5      100.16      130.40     30.24 o 
   2  21   5        1.77       25.04     20.32 o 
   3  21   5        2.60        3.78     21.26 o 
   4  21   5        0.03        0.47     26.46 o 
   5  21   5        1.65       -8.98     24.10 o 
   6  21   5        1.25        2.36     23.62 o 
  -6  22   5       13.35       31.21     29.68 o 
  -5  22   5       91.05      100.87     30.07 o 
  -4  22   5        9.62        2.32     34.18 o 
  -3  22   5       40.92       58.52     30.42 o 
  -2  22   5        2.74      -28.06     28.06 o 
  -1  22   5       53.96       31.66     22.68 o 
   0  22   5       10.33       87.41     26.46 o 
   1  22   5        6.58      -14.65     25.99 o 
   2  22   5        0.06      -20.79     20.79 o 
   3  22   5        9.56       49.61     21.73 o 
   4  22   5        0.13      -16.06     22.21 o 
  -5  23   5        0.01      -29.12     29.12 o 
  -4  23   5       75.98       20.73     69.92 o 
  -3  23   5      110.67      196.34     63.07 o 
  -2  23   5        6.50      -22.68     30.24 o 
  -1  23   5       25.64       39.21     30.24 o 
   0  23   5        2.90        1.42     25.51 o 
   1  23   5       35.04       32.13     28.35 o 
   2  23   5        4.09       17.95     31.18 o 
   3  23   5      150.57      118.59     27.88 o 
 -15   0   6        0.77       39.69     21.73 o 
 -14   0   6       26.09       32.13     18.90 o 
 -13   0   6        3.37       32.60     23.15 o 
 -12   0   6       19.01       -5.67     19.84 o 
 -11   0   6       11.71       14.65     13.70 o 
 -10   0   6        0.23       34.96     17.48 o 
  -9   0   6       30.78       49.61     13.70 o 
  -8   0   6        1.01        7.56      8.50 o 
  -7   0   6      127.41       99.22     11.34 o 
  -6   0   6      644.39      668.54     29.77 o 
  -5   0   6        6.56        2.36     14.17 o 
  -4   0   6       43.21       51.97     13.23 o 
  -3   0   6        3.63       -9.45      9.45 o 
  -2   0   6     2309.94     2651.94     60.00 o 
  -1   0   6        7.98       19.84      7.56 o 
   0   0   6     1543.16     1568.58     35.43 o 
   1   0   6       24.03       33.07      6.14 o 
   2   0   6       53.85       70.40      5.67 o 
   3   0   6        4.25       -1.42      5.20 o 
   4   0   6       74.46       79.85      5.20 o 
   5   0   6        1.15       -0.94      2.36 o 
   6   0   6     1280.46     1352.19     68.98 o 
   7   0   6       29.17      -14.65     28.35 o 
   8   0   6      181.31      180.95     26.46 o 
   9   0   6        7.30       11.81     23.62 o 
  10   0   6      101.60       68.98     24.10 o 
  11   0   6        2.77       -6.61     25.04 o 
  12   0   6      277.10      438.92     53.39 o 
  13   0   6        0.21       -0.47     29.29 o 
 -15   1   6       62.47       38.86     22.21 o 
 -14   1   6       13.09       20.58     16.32 o 
 -13   1   6        8.10       17.82     28.82 o 
 -12   1   6        1.17      -11.83     11.83 o 
 -11   1   6       24.30       22.53     11.52 o 
 -10   1   6        3.12       14.60      9.67 o 
  -9   1   6        3.71       18.14     10.39 o 
  -8   1   6        4.29        0.46     21.02 o 
  -7   1   6        6.46       22.12     10.87 o 
  -6   1   6     1840.64     1763.26     38.37 o 
  -5   1   6      115.41      119.13     15.12 o 
  -4   1   6     1218.42     1388.97     96.62 o 
  -3   1   6       62.13       68.27      8.03 o 
  -2   1   6        0.56        3.15      4.98 o 
  -1   1   6        2.53        3.31      3.93 o 
   0   1   6       72.75       67.37     17.95 o 
   1   1   6      126.73      125.78      5.17 o 
   2   1   6      458.57      493.49      9.67 o 
   3   1   6        0.84        6.61      3.63 o 
   4   1   6        6.68        7.32      3.01 o 
   5   1   6       26.69       28.49      2.15 o 
   6   1   6     1277.38     1198.77     55.75 o 
   7   1   6       11.47       25.29     14.98 o 
   8   1   6      118.54      113.57     19.22 o 
   9   1   6        0.43       14.65     26.46 o 
  10   1   6      129.87       69.62     17.54 o 
  11   1   6        1.82       -2.27     17.54 o 
  12   1   6       22.82       22.86     40.87 o 
  13   1   6        0.70       24.89     24.94 o 
 -15   2   6        3.03       13.53     20.96 o 
 -14   2   6       10.67       15.11     17.68 o 
 -13   2   6        6.08       24.79     12.03 o 
 -12   2   6        4.57       18.66     13.70 o 
 -11   2   6       77.87       82.01     10.96 o 
 -10   2   6       96.79      120.71     44.88 o 
  -9   2   6       60.26       74.75     10.15 o 
  -8   2   6      112.50      126.30     11.99 o 
  -7   2   6      119.68      112.04      8.95 o 
  -6   2   6        5.41       15.91      6.14 o 
  -5   2   6       69.31       77.01     14.65 o 
  -4   2   6     2824.37     2709.42     81.74 o 
  -3   2   6     1536.48     1600.77     31.99 o 
  -2   2   6      513.61      458.12      9.76 o 
  -1   2   6      539.47      555.61     11.10 o 
   0   2   6       67.72       50.84      5.67 o 
   1   2   6       15.83       13.67      4.27 o 
   2   2   6      720.56      753.77     12.37 o 
   3   2   6       14.53       12.05      3.67 o 
   4   2   6      189.68      160.35      5.17 o 
   5   2   6       55.00       55.00      4.02 o 
   6   2   6     1198.10     1209.31     43.91 o 
   7   2   6        0.89        4.72     16.24 o 
   8   2   6     1276.51     1355.23     76.54 o 
   9   2   6        0.22       10.87     34.96 o 
  10   2   6        1.80       -8.11     28.58 o 
  11   2   6        2.11       19.97     21.23 o 
  12   2   6       41.17       71.70     25.77 o 
  13   2   6       12.79      -20.86     23.36 o 
 -15   3   6        0.05       -4.10     20.32 o 
 -14   3   6       11.81       12.19     23.39 o 
 -13   3   6      180.05      164.36     22.21 o 
 -12   3   6      213.15      204.95     15.66 o 
 -11   3   6       30.27       29.32     10.15 o 
 -10   3   6       54.83       78.57     21.97 o 
  -9   3   6       27.33       30.58     21.26 o 
  -8   3   6       14.48       14.98     29.53 o 
  -7   3   6       19.49       28.41      8.51 o 
  -6   3   6      670.17      658.95     22.68 o 
  -5   3   6      199.37      215.05     34.49 o 
  -4   3   6     2704.63     2743.37     54.01 o 
  -3   3   6        0.45       -0.58     20.55 o 
  -2   3   6     3546.81     3798.70     67.04 o 
  -1   3   6       68.68       70.70      7.32 o 
   0   3   6      670.49      716.05     15.83 o 
   1   3   6      214.81      199.99      6.87 o 
   2   3   6      287.02      306.17      7.59 o 
   3   3   6      156.41      160.91      9.92 o 
   4   3   6        0.01       -3.40      3.40 o 
   5   3   6       11.30        7.06      2.86 o 
   6   3   6     2740.08     2687.48     68.42 o 
   7   3   6       91.35       99.69     16.54 o 
   8   3   6       36.35       13.51     19.37 o 
   9   3   6       20.07       20.32     21.26 o 
  10   3   6       24.33       36.38     24.10 o 
  11   3   6        0.75        0.24     16.37 o 
  12   3   6      102.70      115.50     46.30 o 
  13   3   6       18.64      -13.85     28.30 o 
 -15   4   6       83.80      108.97     37.32 o 
 -14   4   6        1.68      -20.60     23.59 o 
 -13   4   6        2.40      -15.02     15.02 o 
 -12   4   6      102.35      105.33     37.09 o 
 -11   4   6       20.73       45.20     14.76 o 
 -10   4   6        3.24       -8.14     18.19 o 
  -9   4   6       12.18       42.86     10.63 o 
  -8   4   6       62.78       64.77      9.81 o 
  -7   4   6      620.78      562.01     25.39 o 
  -6   4   6      726.15      753.91     55.28 o 
  -5   4   6       16.00       17.82     11.10 o 
  -4   4   6     4831.57     4689.00     91.45 o 
  -3   4   6      326.78      350.23     12.30 o 
  -2   4   6        8.80       -6.99      6.99 o 
  -1   4   6      171.07      168.22     10.16 o 
   0   4   6      160.93      145.45      8.98 o 
   1   4   6      760.92      794.05     16.42 o 
   2   4   6     2449.46     2488.43     78.19 o 
   3   4   6        2.43        2.83      8.98 o 
   4   4   6     1176.53     1256.34     21.02 o 
   5   4   6       64.88       52.49      4.19 o 
   6   4   6      616.71      697.67     22.21 o 
   7   4   6      351.00      350.57     25.51 o 
   8   4   6       10.39       -1.65     12.23 o 
   9   4   6        8.88       45.83     22.68 o 
  10   4   6       14.53      -10.87     16.06 o 
  11   4   6        8.07       -7.56     19.04 o 
  12   4   6       49.59      102.87     28.45 o 
  13   4   6       15.07       22.18     43.47 o 
 -15   5   6        4.58       26.42     21.97 o 
 -14   5   6       34.01       35.31     17.72 o 
 -13   5   6      396.99      497.07     29.29 o 
 -12   5   6      106.89      140.69     21.39 o 
 -11   5   6       68.38       79.35     15.21 o 
 -10   5   6        3.42      -14.60     14.60 o 
  -9   5   6        3.89       39.16     17.57 o 
  -8   5   6      358.53      360.40     33.54 o 
  -7   5   6      103.36       97.55     19.41 o 
  -6   5   6        3.67       30.24     19.37 o 
  -5   5   6      189.28      157.76     21.73 o 
  -4   5   6      165.89      174.24     11.10 o 
  -3   5   6       29.19       10.67     17.48 o 
  -2   5   6       15.69       37.37      9.45 o 
  -1   5   6       46.28       56.12      5.71 o 
   0   5   6      327.56      390.19     12.05 o 
   1   5   6      219.23      215.30      8.65 o 
   2   5   6      804.99      856.18     15.19 o 
   3   5   6       10.62       15.09      4.49 o 
   4   5   6      508.81      528.77      9.87 o 
   5   5   6      317.51      317.22      7.51 o 
   6   5   6     1340.39     1314.40     25.51 o 
   7   5   6       37.04       38.45     12.15 o 
   8   5   6      345.04      318.36     22.53 o 
   9   5   6        0.94       -5.20     16.06 o 
  10   5   6        1.28       -3.19     16.54 o 
  11   5   6       76.90       92.14     20.54 o 
  12   5   6       85.27      100.87     26.91 o 
 -15   6   6        3.80        7.61     24.55 o 
 -14   6   6       52.54       67.49     20.45 o 
 -13   6   6      162.96      196.52     59.06 o 
 -12   6   6       21.89       26.16     15.09 o 
 -11   6   6        0.92        6.29     16.07 o 
 -10   6   6       16.74       43.94     18.78 o 
  -9   6   6        5.53       25.04     20.38 o 
  -8   6   6      457.33      502.77     26.21 o 
  -7   6   6      611.42      609.62     33.43 o 
  -6   6   6      101.01      119.26     19.37 o 
  -5   6   6     1060.41     1076.04     25.49 o 
  -4   6   6        1.06        3.43      5.76 o 
  -3   6   6      179.53      177.51     11.97 o 
  -2   6   6       84.05       85.50     11.30 o 
  -1   6   6      360.18      344.23     20.55 o 
   0   6   6      141.88      129.26      7.49 o 
   1   6   6       65.56       80.38      5.65 o 
   2   6   6      116.33      109.68      5.22 o 
   3   6   6       30.88       25.18      4.34 o 
   4   6   6      220.21      253.48      8.06 o 
   5   6   6      182.50      181.17      7.80 o 
   6   6   6       68.59       63.78      4.25 o 
   7   6   6      189.21      180.03     21.02 o 
   8   6   6      647.41      571.21     34.96 o 
   9   6   6        0.73      -16.54     17.95 o 
  10   6   6      225.92      195.77     28.82 o 
  11   6   6       23.39      -17.79     28.35 o 
  12   6   6        6.44       12.99     33.31 o 
 -14   7   6       18.89       14.46     35.20 o 
 -13   7   6       19.84        6.47     29.29 o 
 -12   7   6       74.08       47.05     19.52 o 
 -11   7   6       83.22      109.76     22.82 o 
 -10   7   6       24.23        7.76     23.80 o 
  -9   7   6       37.03       12.18     15.61 o 
  -8   7   6      107.22       61.31     17.73 o 
  -7   7   6        3.94        2.37      4.13 o 
  -6   7   6      113.29      124.17      6.75 o 
  -5   7   6      272.88      289.53     21.68 o 
  -4   7   6      385.22      398.35     15.85 o 
  -3   7   6      146.47      128.07     13.47 o 
  -2   7   6      116.82       97.57     17.01 o 
  -1   7   6      198.51      210.00     12.99 o 
   0   7   6       89.93      100.67      5.50 o 
   1   7   6      389.90      389.05     30.71 o 
   2   7   6      284.44      257.86      7.51 o 
   3   7   6       80.73       68.59      4.84 o 
   4   7   6       67.61       83.67      5.11 o 
   5   7   6       43.64       48.60      5.42 o 
   6   7   6      115.06      100.16      5.67 o 
   7   7   6       54.46       48.66      4.25 o 
   8   7   6      171.79      171.03     20.32 o 
   9   7   6        6.42       12.54     12.73 o 
  10   7   6        7.95        3.50     14.52 o 
  11   7   6       71.42       75.94     19.22 o 
  12   7   6       70.38       81.06     23.77 o 
 -14   8   6        0.44       -4.42     24.29 o 
 -13   8   6       27.07       25.55     17.13 o 
 -12   8   6       22.33       19.11     17.01 o 
 -11   8   6      181.01      199.42     31.66 o 
 -10   8   6      124.23      122.76     45.59 o 
  -9   8   6       65.92       61.53     20.08 o 
  -8   8   6        1.56       -4.34     42.76 o 
  -7   8   6      402.54      456.32     40.87 o 
  -6   8   6      809.24      830.37     68.03 o 
  -5   8   6        1.46        7.98     16.69 o 
  -4   8   6      163.56      141.42     18.96 o 
  -3   8   6        8.93       22.46      9.16 o 
  -2   8   6      164.90      171.67     12.76 o 
  -1   8   6      255.66      260.86     10.16 o 
   0   8   6      109.74      102.25      5.31 o 
   1   8   6        2.80        2.69      4.84 o 
   2   8   6      652.89      714.09     12.86 o 
   3   8   6        0.83        8.14      4.30 o 
   4   8   6       97.01       84.98     13.47 o 
   5   8   6       36.06       36.12      5.07 o 
   6   8   6      274.08      283.07      9.29 o 
   7   8   6       15.94        6.14      5.67 o 
   8   8   6      143.87      156.11     20.65 o 
   9   8   6        2.30        7.25     15.44 o 
  10   8   6        0.41        4.79     15.69 o 
  11   8   6        1.83       14.97     23.86 o 
  12   8   6       17.01       47.63     18.64 o 
 -14   9   6       34.12        7.40     21.46 o 
 -13   9   6       74.24       54.22     18.43 o 
 -12   9   6       27.21       37.05     25.51 o 
 -11   9   6      349.91      420.47     32.91 o 
 -10   9   6       10.31       21.59     16.85 o 
  -9   9   6       12.64        9.05     34.49 o 
  -8   9   6        2.22      -13.95     23.62 o 
  -7   9   6       35.43       20.43     17.17 o 
  -6   9   6      206.74      224.37     24.69 o 
  -5   9   6      347.67      346.74     56.22 o 
  -4   9   6       99.25       82.20     17.59 o 
  -3   9   6      413.61      435.99     23.27 o 
  -2   9   6        6.28       19.07      5.20 o 
  -1   9   6      251.01      242.42      8.33 o 
   0   9   6       34.02       28.17     10.87 o 
   1   9   6       22.17        3.47      4.98 o 
   2   9   6      265.52      234.40      7.66 o 
   3   9   6       76.06       86.22      5.65 o 
   4   9   6       70.45       71.52      7.09 o 
   5   9   6       83.59       65.20      7.09 o 
   6   9   6        6.48        7.09      5.20 o 
   7   9   6       58.83       60.00      8.03 o 
   8   9   6      128.78      141.27     20.79 o 
   9   9   6      146.05      142.68     28.82 o 
  10   9   6      366.34      430.87     67.09 o 
  11   9   6       89.75      100.58     30.24 o 
  12   9   6        2.15        5.81     41.58 o 
 -14  10   6       54.78       57.00     23.82 o 
 -13  10   6       40.25       47.01     50.32 o 
 -12  10   6        8.09       17.49     29.93 o 
 -11  10   6      114.58      155.90     73.00 o 
 -10  10   6      110.00      125.65     27.40 o 
  -9  10   6       53.49       77.38     20.98 o 
  -8  10   6       18.17       40.53     21.20 o 
  -7  10   6      176.20      141.30     22.36 o 
  -6  10   6       10.82        0.72     15.32 o 
  -5  10   6      165.54      179.66     19.04 o 
  -4  10   6       13.34       17.12     13.38 o 
  -3  10   6      532.49      575.88     61.42 o 
  -2  10   6      244.78      246.24     23.86 o 
  -1  10   6      142.55      139.01      9.69 o 
   0  10   6       42.29       39.37     11.81 o 
   1  10   6      436.15      456.06     16.54 o 
   2  10   6       19.12       22.25      5.44 o 
   3  10   6       29.15       39.24      8.50 o 
   4  10   6        8.58       -1.42      7.09 o 
   5  10   6      183.15      150.72      8.98 o 
   6  10   6       49.88       53.86      7.09 o 
   7  10   6       22.31       25.99      8.50 o 
   8  10   6      263.46      274.97     41.58 o 
   9  10   6        0.28        3.78     34.02 o 
  10  10   6       26.55       39.21     26.46 o 
  11  10   6       26.79       57.70     60.00 o 
 -13  11   6       20.75       39.81     46.07 o 
 -12  11   6       25.91       31.25     56.22 o 
 -11  11   6       11.77        9.56     41.10 o 
 -10  11   6       50.05       43.53     20.36 o 
  -9  11   6      398.57      329.98     31.40 o 
  -8  11   6       11.68       17.10     25.56 o 
  -7  11   6       52.51       60.57     33.78 o 
  -6  11   6       14.14        9.66      6.39 o 
  -5  11   6      245.48      279.96     50.32 o 
  -4  11   6      100.56      122.60      9.69 o 
  -3  11   6       20.13        8.25     12.91 o 
  -2  11   6      476.83      502.23     22.24 o 
  -1  11   6     1071.37     1043.85     36.68 o 
   0  11   6        1.87        1.72      6.61 o 
   1  11   6     1040.40     1041.51     23.02 o 
   2  11   6       96.92       81.29      6.68 o 
   3  11   6      201.43      190.19      8.44 o 
   4  11   6     1796.21     1762.29     46.30 o 
   5  11   6      192.82      176.23     10.39 o 
   6  11   6      176.30      155.91     12.76 o 
   7  11   6        7.51        7.56      9.45 o 
   8  11   6       11.22        3.78     29.77 o 
   9  11   6      199.83      230.56     41.58 o 
  10  11   6       53.74        5.20     25.51 o 
  11  11   6      372.82      413.41     53.86 o 
 -13  12   6        1.71       51.56     27.61 o 
 -12  12   6        9.72       26.52     25.05 o 
 -11  12   6       14.45        4.89     25.63 o 
 -10  12   6       44.96       72.01     62.60 o 
  -9  12   6        3.31       -5.48     25.88 o 
  -8  12   6       13.76        1.81     25.70 o 
  -7  12   6      162.61      147.68     42.29 o 
  -6  12   6       31.47       45.65      8.75 o 
  -5  12   6        4.22       -0.21     25.99 o 
  -4  12   6      719.36      663.59     66.38 o 
  -3  12   6      141.71      123.75     15.36 o 
  -2  12   6      421.68      419.57     28.11 o 
  -1  12   6     1741.57     1772.19     57.89 o 
   0  12   6        0.04       -4.03      8.88 o 
   1  12   6      293.00      294.21     10.76 o 
   2  12   6       47.39       30.47      7.08 o 
   3  12   6      314.18      280.05     11.53 o 
   4  12   6      651.03      622.01     20.67 o 
   5  12   6        1.01        2.83      8.03 o 
   6  12   6       10.78       29.77     12.28 o 
   7  12   6        0.14      -11.34     11.34 o 
   8  12   6       52.97       63.31     35.43 o 
   9  12   6       45.67        5.67     23.15 o 
  10  12   6       50.19       34.02     27.40 o 
  11  12   6        6.68       -6.14     51.50 o 
 -13  13   6       37.10      106.47     71.81 o 
 -12  13   6        1.11      -29.89     29.89 o 
 -11  13   6        4.62        7.73     38.03 o 
 -10  13   6       25.66      117.61     30.23 o 
  -9  13   6        1.84        0.08     21.39 o 
  -8  13   6       62.61       79.93     49.14 o 
  -7  13   6       88.68       79.24     20.86 o 
  -6  13   6       36.34       55.64     10.34 o 
  -5  13   6       18.24       18.26     18.43 o 
  -4  13   6      431.53      479.28     21.47 o 
  -3  13   6       18.62        6.45     13.92 o 
  -2  13   6      103.33      104.36      8.80 o 
  -1  13   6        4.87        8.84      7.90 o 
   0  13   6       12.88        8.10      6.99 o 
   1  13   6       49.81       57.73     10.39 o 
   2  13   6      557.67      542.78     18.04 o 
   3  13   6      678.62      684.60     34.49 o 
   4  13   6       20.97       27.82     17.24 o 
   5  13   6      230.36      213.55     16.06 o 
   6  13   6       13.25       10.87     10.39 o 
   7  13   6      130.34      108.67     13.23 o 
   8  13   6        9.37      -15.12     33.07 o 
   9  13   6        7.41      -24.57     24.57 o 
  10  13   6        0.28        7.09     44.88 o 
 -12  14   6        7.48       47.84     30.53 o 
 -11  14   6       11.43       61.32     38.51 o 
 -10  14   6        0.17       -7.78     32.36 o 
  -9  14   6       10.04      -19.68     19.68 o 
  -8  14   6        3.74       -0.59     18.37 o 
  -7  14   6        5.29       29.97     19.19 o 
  -6  14   6       12.93       26.72     19.38 o 
  -5  14   6       83.57       79.85     10.79 o 
  -4  14   6        0.21       41.58     34.96 o 
  -3  14   6        0.02       23.71     18.83 o 
  -2  14   6       96.17      104.95     30.00 o 
  -1  14   6      119.57      119.75     24.10 o 
   0  14   6      102.56      102.72     11.10 o 
   1  14   6      292.23      284.60     13.80 o 
   2  14   6      130.86      128.98      8.85 o 
   3  14   6       80.34       86.93     13.70 o 
   4  14   6       60.51       72.76     13.23 o 
   5  14   6      219.01      158.28     16.54 o 
   6  14   6       34.60       34.02     13.23 o 
   7  14   6       36.76       28.35     12.28 o 
   8  14   6        7.24       -9.92     19.37 o 
   9  14   6       47.88       40.63     28.35 o 
  10  14   6        6.47       -7.56     33.54 o 
 -12  15   6        2.41       66.63     30.22 o 
 -11  15   6       45.40       62.99     25.02 o 
 -10  15   6       46.34       38.76     25.18 o 
  -9  15   6       28.28      111.77     29.24 o 
  -8  15   6       29.00       66.91     34.73 o 
  -7  15   6        0.03       13.90     66.62 o 
  -6  15   6       28.78       12.47     17.89 o 
  -5  15   6       54.39       15.95     24.36 o 
  -4  15   6        1.84        5.85     17.20 o 
  -3  15   6      114.81      130.27     25.75 o 
  -2  15   6       29.48       30.89     38.74 o 
  -1  15   6      168.59      182.26     11.11 o 
   0  15   6        4.99       -2.27      7.04 o 
   1  15   6      192.40      200.53     12.35 o 
   2  15   6       21.53       -9.34     14.95 o 
   3  15   6       25.08        9.58     10.33 o 
   4  15   6       30.27       56.22     12.28 o 
   5  15   6      227.81      227.73     17.01 o 
   6  15   6       23.32       28.35     10.87 o 
   7  15   6       16.44       39.21     13.70 o 
   8  15   6        3.02       -5.20     22.21 o 
   9  15   6       26.70      109.61     42.52 o 
 -11  16   6        6.07       45.71     30.07 o 
 -10  16   6       15.42        2.35     23.02 o 
  -9  16   6        2.30      -21.81     54.57 o 
  -8  16   6        0.77      -18.06     25.42 o 
  -7  16   6       36.59       65.61     20.38 o 
  -6  16   6       52.20      137.72     76.54 o 
  -5  16   6      118.36      124.48     40.40 o 
  -4  16   6        7.71        4.25     29.29 o 
  -3  16   6       19.50       12.99     17.37 o 
  -2  16   6        9.34      -15.24     15.61 o 
  -1  16   6        0.00       -1.42      6.08 o 
   0  16   6       18.82       29.34      8.03 o 
   1  16   6       29.50       43.51      8.50 o 
   2  16   6       40.43       31.18     20.32 o 
   3  16   6       76.01       73.91     11.17 o 
   4  16   6        1.63        1.89     10.87 o 
   5  16   6      174.34      200.33     15.12 o 
   6  16   6        6.43       12.76     16.06 o 
   7  16   6      107.61      111.03     17.01 o 
   8  16   6       35.15       94.97     41.58 o 
   9  16   6       62.34       12.76     34.96 o 
 -10  17   6        0.17      -27.38     32.84 o 
  -9  17   6       42.95       -0.75     29.50 o 
  -8  17   6      102.35       93.47     30.64 o 
  -7  17   6      165.57      154.15     34.02 o 
  -6  17   6        8.77        4.17     19.63 o 
  -5  17   6      113.98      127.74     26.29 o 
  -4  17   6        3.42       67.75     42.76 o 
  -3  17   6      108.87      154.92     24.41 o 
  -2  17   6        0.00        5.39      7.29 o 
  -1  17   6       31.61       32.96      6.90 o 
   0  17   6       60.37       72.40     16.54 o 
   1  17   6      109.54      160.23     28.04 o 
   2  17   6        0.02       40.16     22.68 o 
   3  17   6      343.19      381.75     29.29 o 
   4  17   6        0.31        8.03     13.23 o 
   5  17   6        2.40       11.81     12.28 o 
   6  17   6        0.38        9.45     13.23 o 
   7  17   6        1.85       17.48     15.12 o 
   8  17   6        0.10       32.60     29.29 o 
 -10  18   6       41.20      -30.00     30.00 o 
  -9  18   6        1.28      -21.47     53.15 o 
  -8  18   6       36.89       95.61     29.20 o 
  -7  18   6      101.47      117.19     66.85 o 
  -6  18   6       73.63       63.49     43.70 o 
  -5  18   6       13.15        9.39     20.01 o 
  -4  18   6        1.34       25.02     20.78 o 
  -3  18   6      185.57      209.64     27.55 o 
  -2  18   6        4.48       11.64     21.16 o 
  -1  18   6        4.71       16.77     19.70 o 
   0  18   6       19.86       24.58      8.86 o 
   1  18   6      110.24      137.97     63.78 o 
   2  18   6        1.63        3.91     22.68 o 
   3  18   6      146.38      136.07     21.73 o 
   4  18   6        3.31      -13.70     13.70 o 
   5  18   6       12.67       20.79     18.43 o 
   6  18   6        3.28      -13.23     15.59 o 
   7  18   6       93.49      168.67     34.96 o 
  -9  19   6      303.05      370.12     47.45 o 
  -8  19   6       20.42       43.08     90.24 o 
  -7  19   6       53.35      135.11     29.38 o 
  -6  19   6        6.42       11.31     26.87 o 
  -5  19   6       66.81       76.28     36.62 o 
  -4  19   6       13.52       31.37     26.50 o 
  -3  19   6       16.48       -3.91     22.78 o 
  -2  19   6        5.95       52.51     67.80 o 
  -1  19   6      292.36      321.05     32.96 o 
   0  19   6       32.71       20.25     19.91 o 
   1  19   6       85.23      140.34     36.62 o 
   2  19   6        8.07       -2.83     16.06 o 
   3  19   6       22.68       25.99     21.26 o 
   4  19   6        8.59       15.59     18.43 o 
   5  19   6       15.03       23.62     19.84 o 
   6  19   6        9.22        1.42     15.59 o 
   7  19   6       31.65       77.96     34.96 o 
  -8  20   6        1.29       -2.06     30.71 o 
  -7  20   6      290.24      357.33     38.79 o 
  -6  20   6        1.97        6.61     34.96 o 
  -5  20   6      173.88      178.66     29.68 o 
  -4  20   6        0.05       17.80     26.79 o 
  -3  20   6       79.25       35.22    126.38 o 
  -2  20   6        8.43       28.38     26.22 o 
  -1  20   6       30.92       24.32     26.12 o 
   0  20   6        7.65       17.07     23.57 o 
   1  20   6       14.57        4.12     16.51 o 
   2  20   6        0.55       10.87     19.37 o 
   3  20   6        0.13       52.44     23.15 o 
   4  20   6        4.66       -5.20     18.90 o 
   5  20   6      123.82      138.90     18.90 o 
   6  20   6        5.99       -2.83     15.12 o 
  -7  21   6       28.03       23.97     79.14 o 
  -6  21   6        7.60       64.39     43.70 o 
  -5  21   6      114.66      108.22     33.93 o 
  -4  21   6        1.07       34.83     38.51 o 
  -3  21   6      129.17      160.92     32.33 o 
  -2  21   6        9.47       46.29     27.88 o 
  -1  21   6       49.77       61.30     28.83 o 
   0  21   6        5.57       10.61     39.21 o 
   1  21   6        8.42       19.84     28.82 o 
   2  21   6        2.49        2.36     22.21 o 
   3  21   6       13.45      -20.32     20.32 o 
   4  21   6        4.46       22.21     30.24 o 
   5  21   6       85.85      111.03     25.04 o 
  -5  22   6      166.49      187.69     37.73 o 
  -4  22   6       39.06       25.43     64.26 o 
  -3  22   6       18.54       21.78     32.54 o 
  -2  22   6        2.55       45.75     31.82 o 
  -1  22   6       40.02       51.15     29.47 o 
   0  22   6        0.06      -13.70     24.57 o 
   1  22   6        0.43       29.29     37.32 o 
   2  22   6        4.25       16.06     24.10 o 
   3  22   6       20.52       25.51     25.04 o 
  -3  23   6       21.40      -38.25     38.25 o 
  -2  23   6       14.36      108.91     37.75 o 
  -1  23   6       19.42       65.20     28.35 o 
   0  23   6        0.45      -11.81     25.04 o 
   1  23   6       78.60       82.21     28.82 o 
 -15   1   7        0.71       19.28     20.79 o 
 -14   1   7       10.31       20.55     21.81 o 
 -13   1   7        0.14       13.74     32.36 o 
 -12   1   7       35.86       46.47     17.01 o 
 -11   1   7        9.22       24.43     10.21 o 
 -10   1   7        5.55       14.17     10.69 o 
  -9   1   7       45.96       57.59     10.63 o 
  -8   1   7       27.57       30.11      8.14 o 
  -7   1   7       40.85       68.34     10.87 o 
  -6   1   7       25.52       35.12     14.65 o 
  -5   1   7      134.97      122.06     11.01 o 
  -4   1   7      202.55      201.86     15.36 o 
  -3   1   7      215.87      211.56      8.81 o 
  -2   1   7      179.07      179.78      9.18 o 
  -1   1   7      116.78      114.58      5.50 o 
   0   1   7        3.84        8.76      4.50 o 
   1   1   7       18.58       25.11      4.72 o 
   2   1   7      275.88      275.71     12.76 o 
   3   1   7       31.69       34.99     11.58 o 
   4   1   7     1783.67     1777.18     27.15 o 
   5   1   7       54.09       59.88      3.50 o 
   6   1   7      112.09      105.93     17.13 o 
   7   1   7        5.74       -1.89     14.70 o 
   8   1   7      416.43      368.37     32.60 o 
   9   1   7        4.34      -18.49     18.49 o 
  10   1   7        9.11       29.06     20.55 o 
  11   1   7        7.62       15.59     35.43 o 
  12   1   7        0.72       -7.98     31.57 o 
 -15   2   7        0.33       30.11     25.63 o 
 -14   2   7      214.79      239.25     20.09 o 
 -13   2   7        0.06       15.42     14.50 o 
 -12   2   7        2.19        8.41     10.52 o 
 -11   2   7        1.74        4.30     10.68 o 
 -10   2   7      194.13      138.14     10.89 o 
  -9   2   7        6.73        2.43      9.26 o 
  -8   2   7        7.89       27.38      9.92 o 
  -7   2   7       33.28       38.15     15.59 o 
  -6   2   7       28.13       58.18     17.24 o 
  -5   2   7        0.37       -2.72      4.88 o 
  -4   2   7      193.14      194.43     10.21 o 
  -3   2   7      329.13      356.93     13.65 o 
  -2   2   7      103.34      104.86      5.94 o 
  -1   2   7      185.84      204.95     11.10 o 
   0   2   7       53.84       60.99      8.50 o 
   1   2   7       15.91       18.86      5.15 o 
   2   2   7        3.20       13.66      4.17 o 
   3   2   7        1.67        4.21      4.72 o 
   4   2   7       33.64       42.29      4.30 o 
   5   2   7        6.90       14.89      3.01 o 
   6   2   7        4.46       25.87     16.10 o 
   7   2   7       46.03       80.79     34.02 o 
   8   2   7        0.09        0.91     15.53 o 
   9   2   7       36.09       64.72     18.66 o 
  10   2   7      164.31      190.58     28.73 o 
  11   2   7        5.09       26.93     31.66 o 
  12   2   7        5.02       33.88     25.70 o 
 -15   3   7       67.41       63.78     20.98 o 
 -14   3   7       14.38       14.04     26.69 o 
 -13   3   7        0.89       35.89     17.35 o 
 -12   3   7      229.67      216.36     21.50 o 
 -11   3   7       22.06       53.18     13.46 o 
 -10   3   7       33.23       41.59      9.00 o 
  -9   3   7       24.01       24.38     11.00 o 
  -8   3   7      222.75      171.68     18.66 o 
  -7   3   7      120.08      130.24     10.53 o 
  -6   3   7      734.67      698.36     22.53 o 
  -5   3   7       96.21      101.56      4.98 o 
  -4   3   7      435.96      466.98     16.06 o 
  -3   3   7       15.76       17.14      6.20 o 
  -2   3   7     1333.60     1316.78     28.16 o 
  -1   3   7      175.59      184.88     19.84 o 
   0   3   7     1414.89     1477.72     60.95 o 
   1   3   7        4.42        9.12      4.18 o 
   2   3   7       55.92       53.68      5.20 o 
   3   3   7       31.94       27.51      4.50 o 
   4   3   7      781.21      753.92     13.36 o 
   5   3   7       51.22       63.93      4.17 o 
   6   3   7     1254.35     1186.09     49.41 o 
   7   3   7        2.40      -20.79     20.79 o 
   8   3   7      425.79      422.25     43.94 o 
   9   3   7        5.24       10.31     32.84 o 
  10   3   7      141.83      116.82     22.26 o 
  11   3   7        0.08       16.90     24.36 o 
  12   3   7        0.10      -16.86     45.12 o 
 -14   4   7       32.16       37.10     21.04 o 
 -13   4   7       31.39       62.93     30.47 o 
 -12   4   7        9.79       22.24     16.80 o 
 -11   4   7       16.55       11.07     15.36 o 
 -10   4   7       39.97       58.35     12.94 o 
  -9   4   7       14.37       11.99     14.99 o 
  -8   4   7       77.73       83.50     19.17 o 
  -7   4   7       61.57       70.10     17.18 o 
  -6   4   7      718.71      739.56     27.69 o 
  -5   4   7       37.88       21.14      8.92 o 
  -4   4   7       99.45      115.73      8.04 o 
  -3   4   7        8.46       11.06      7.47 o 
  -2   4   7        5.68       -1.54      6.32 o 
  -1   4   7       18.05       17.91      5.77 o 
   0   4   7     2286.77     2466.64     48.00 o 
   1   4   7       71.95       65.55      6.38 o 
   2   4   7       19.90       26.98      8.74 o 
   3   4   7        5.19       17.75      7.32 o 
   4   4   7      962.91     1070.38     43.70 o 
   5   4   7        0.07        0.66      3.93 o 
   6   4   7      660.04      630.91     54.81 o 
   7   4   7        2.96        5.15     33.78 o 
   8   4   7       17.99       -6.79     16.51 o 
   9   4   7        0.32       21.62     18.23 o 
  10   4   7      156.11      227.20     41.81 o 
  11   4   7       10.86       15.43     30.47 o 
  12   4   7       63.86       32.38     39.45 o 
 -14   5   7       18.34       -6.25     23.39 o 
 -13   5   7      191.53      155.78     50.08 o 
 -12   5   7      280.18      300.12     67.09 o 
 -11   5   7       11.40        9.65     14.24 o 
 -10   5   7        5.19        8.76     24.80 o 
  -9   5   7       11.42       -9.16     15.83 o 
  -8   5   7       30.31       27.22     16.86 o 
  -7   5   7       89.38       85.12     13.70 o 
  -6   5   7      880.07      911.32     50.79 o 
  -5   5   7      342.42      364.21     42.99 o 
  -4   5   7      113.95      109.00     14.41 o 
  -3   5   7      162.96      154.10      8.73 o 
  -2   5   7      102.44      117.52      8.74 o 
  -1   5   7       67.93       68.93     11.10 o 
   0   5   7       40.24       37.51      6.80 o 
   1   5   7       65.10       57.63      6.80 o 
   2   5   7      353.18      378.41     10.19 o 
   3   5   7       53.90       66.15     12.99 o 
   4   5   7      402.41      383.62     11.10 o 
   5   5   7       75.25       73.97     11.81 o 
   6   5   7      244.38      232.29     15.36 o 
   7   5   7        0.00       -7.42     11.66 o 
   8   5   7       13.71        9.71     27.40 o 
   9   5   7       41.25       71.27     17.93 o 
  10   5   7        0.32        2.09     27.24 o 
  11   5   7       18.70       -0.13     21.53 o 
  12   5   7      259.99      364.29     39.75 o 
 -14   6   7       23.16       26.12     22.80 o 
 -13   6   7        0.46      -21.89     21.89 o 
 -12   6   7       72.72       86.00     23.86 o 
 -11   6   7      211.20      220.77     25.24 o 
 -10   6   7       54.87       27.06     34.49 o 
  -9   6   7       19.56       59.77     18.70 o 
  -8   6   7      278.55      260.22     15.74 o 
  -7   6   7        0.15        2.93     10.39 o 
  -6   6   7     2715.04     2777.45     70.79 o 
  -5   6   7        0.01        3.33     18.43 o 
  -4   6   7      179.07      173.71     11.14 o 
  -3   6   7       72.87       88.36     11.16 o 
  -2   6   7      218.61      238.51     14.12 o 
  -1   6   7        6.01        2.52     18.19 o 
   0   6   7      123.69      113.33      7.83 o 
   1   6   7      146.81      129.65      8.27 o 
   2   6   7      202.94      225.10     21.02 o 
   3   6   7       57.19       63.23      9.45 o 
   4   6   7       62.61       53.11      6.14 o 
   5   6   7        0.40        8.21      3.97 o 
   6   6   7      220.21      177.33      8.74 o 
   7   6   7      377.58      382.28     27.40 o 
   8   6   7       21.40       31.23     13.66 o 
   9   6   7       75.74       66.62     17.95 o 
  10   6   7      166.94      178.90     34.02 o 
  11   6   7       75.81       97.39     24.81 o 
  12   6   7       48.06       52.72     28.41 o 
 -14   7   7       53.43      108.11     26.69 o 
 -13   7   7        1.34      -20.54     20.54 o 
 -12   7   7       50.28       69.49     36.38 o 
 -11   7   7       69.90      103.18     23.76 o 
 -10   7   7       24.03       -9.18     26.69 o 
  -9   7   7        4.42       29.36     16.86 o 
  -8   7   7      138.11      153.26     12.76 o 
  -7   7   7       29.76       34.67      5.58 o 
  -6   7   7        8.00        3.14      6.02 o 
  -5   7   7        8.85       26.08     30.24 o 
  -4   7   7      399.48      411.41     53.39 o 
  -3   7   7      103.74      111.83     17.55 o 
  -2   7   7      285.40      262.55     15.99 o 
  -1   7   7       42.56       44.16      6.80 o 
   0   7   7      138.16      130.02      9.92 o 
   1   7   7        5.38       -1.18     15.36 o 
   2   7   7       40.19       37.42      4.68 o 
   3   7   7       30.38       21.89      4.72 o 
   4   7   7       40.35       36.96      5.78 o 
   5   7   7        0.20        5.03      7.32 o 
   6   7   7      130.63      123.33     42.76 o 
   7   7   7      151.27      182.74     13.94 o 
   8   7   7        0.03       -1.67     13.82 o 
   9   7   7       18.64       40.63     26.93 o 
  10   7   7      102.50       92.58     21.50 o 
  11   7   7       32.08       35.97     17.65 o 
 -14   8   7       34.44       42.11     20.66 o 
 -13   8   7       27.81       48.97     20.43 o 
 -12   8   7       41.55       68.28     15.82 o 
 -11   8   7       45.39       25.61     21.73 o 
 -10   8   7       38.55       73.28     28.82 o 
  -9   8   7        0.22      -20.54     20.54 o 
  -8   8   7       26.59       37.95     19.31 o 
  -7   8   7        5.53        5.35     25.04 o 
  -6   8   7      103.56      127.37     26.93 o 
  -5   8   7      135.07      125.53     39.69 o 
  -4   8   7      644.60      669.14     31.22 o 
  -3   8   7      347.10      335.62     28.82 o 
  -2   8   7       43.01       49.38     14.17 o 
  -1   8   7      144.74      130.67      9.28 o 
   0   8   7       19.67       25.22      6.64 o 
   1   8   7       57.45       54.96      7.09 o 
   2   8   7      101.41      114.82      6.51 o 
   3   8   7       37.08       29.95      5.01 o 
   4   8   7        0.05        5.47      9.45 o 
   5   8   7      158.96      142.34     35.67 o 
   6   8   7       29.54       42.44     26.22 o 
   7   8   7        1.20       13.39      9.69 o 
   8   8   7       63.15      119.64     33.78 o 
   9   8   7       19.20       39.66     17.59 o 
  10   8   7       59.89       64.79     18.87 o 
  11   8   7        0.06       -9.36     21.20 o 
 -14   9   7        7.35       32.05     42.52 o 
 -13   9   7       21.42       26.59     43.23 o 
 -12   9   7       10.87       -7.79     43.94 o 
 -11   9   7        1.06       -5.73     24.10 o 
 -10   9   7       87.42       73.46     20.11 o 
  -9   9   7       16.55        0.54     21.46 o 
  -8   9   7      192.82      133.67     53.62 o 
  -7   9   7       60.72       33.85     19.57 o 
  -6   9   7        2.47       15.44     14.99 o 
  -5   9   7       18.48       18.31     17.80 o 
  -4   9   7       13.14       13.91     39.92 o 
  -3   9   7      205.67      260.98     20.37 o 
  -2   9   7      168.36      177.54     25.04 o 
  -1   9   7      180.53      180.17     12.80 o 
   0   9   7      244.64      265.07     28.11 o 
   1   9   7       17.87       16.39      4.84 o 
   2   9   7      150.90      160.24      7.85 o 
   3   9   7        0.62       -1.65      4.68 o 
   4   9   7        3.78        9.27      6.48 o 
   5   9   7        6.78       20.38      7.19 o 
   6   9   7        2.28       15.31      9.21 o 
   7   9   7      236.46      214.86     21.50 o 
   8   9   7       43.49       45.05     19.50 o 
   9   9   7      104.02      143.95     26.16 o 
  10   9   7       59.05       85.05     20.70 o 
  11   9   7       23.00       56.06     22.02 o 
 -13  10   7        9.63       21.09     24.22 o 
 -12  10   7        1.45       -5.30     29.83 o 
 -11  10   7        8.43       30.20     30.54 o 
 -10  10   7       31.20       96.08     27.17 o 
  -9  10   7      266.95      258.55     26.56 o 
  -8  10   7      356.83      362.34     32.62 o 
  -7  10   7        2.40       -0.11     30.47 o 
  -6  10   7       60.14       52.33     17.82 o 
  -5  10   7        3.09       -0.83     15.18 o 
  -4  10   7        3.22       -2.49     24.33 o 
  -3  10   7        5.39        8.65     15.40 o 
  -2  10   7        4.83       46.07     36.62 o 
  -1  10   7      251.65      230.82      9.45 o 
   0  10   7       43.65       46.53      6.64 o 
   1  10   7      137.83      120.20      7.18 o 
   2  10   7       62.35       65.80      9.21 o 
   3  10   7      925.53      823.35     20.79 o 
   4  10   7       69.22       66.80      7.15 o 
   5  10   7       60.49       42.56      6.56 o 
   6  10   7       30.26        8.39      8.52 o 
   7  10   7      434.63      385.32     36.62 o 
   8  10   7       75.97      128.08     30.24 o 
   9  10   7      108.67      158.50     27.89 o 
  10  10   7       96.84      104.95     76.07 o 
  11  10   7       25.06       68.07     37.75 o 
 -13  11   7        0.31        6.95     30.00 o 
 -12  11   7       21.03       13.85     27.08 o 
 -11  11   7        3.58      -15.72     30.89 o 
 -10  11   7      153.09      143.33     23.41 o 
  -9  11   7        1.02       33.08     48.19 o 
  -8  11   7       17.35        2.89     27.24 o 
  -7  11   7        1.33       15.90     43.47 o 
  -6  11   7        7.53       33.01     18.24 o 
  -5  11   7      130.33      166.22     32.84 o 
  -4  11   7        3.78       12.42     21.73 o 
  -3  11   7     1575.04     1441.98     62.29 o 
  -2  11   7       25.24       47.30     14.53 o 
  -1  11   7       82.59       76.87     11.34 o 
   0  11   7      309.18      290.22     16.77 o 
   1  11   7      181.40      158.71      7.85 o 
   2  11   7      233.35      211.96     12.76 o 
   3  11   7      827.67      836.99     19.58 o 
   4  11   7       84.53       68.67      7.43 o 
   5  11   7        5.26       38.94     27.17 o 
   6  11   7       26.30       26.38     10.61 o 
   7  11   7       41.39       63.50     15.12 o 
   8  11   7       17.41        9.48     20.09 o 
   9  11   7       16.25       -1.87     22.53 o 
  10  11   7      130.00      200.32     52.92 o 
 -13  12   7       12.20      -51.50     51.50 o 
 -12  12   7        0.07       -5.86     26.12 o 
 -11  12   7        3.34      -24.20     24.20 o 
 -10  12   7       50.38       47.03     24.75 o 
  -9  12   7       95.84      106.88     23.77 o 
  -8  12   7       98.45       95.39     24.36 o 
  -7  12   7       15.22       41.24     18.67 o 
  -6  12   7       17.77       21.90     24.87 o 
  -5  12   7       85.54       93.11     32.36 o 
  -4  12   7       88.21       78.84     20.54 o 
  -3  12   7      508.86      545.42     29.01 o 
  -2  12   7      502.47      490.05     20.66 o 
  -1  12   7        0.74        6.72      4.30 o 
   0  12   7       23.85       14.66      6.92 o 
   1  12   7     1137.43     1161.14     25.21 o 
   2  12   7        0.02        4.65      7.56 o 
   3  12   7     1485.10     1497.91     36.06 o 
   4  12   7       59.53       70.75     20.08 o 
   5  12   7       10.36       34.83     17.48 o 
   6  12   7       29.00       30.05      9.45 o 
   7  12   7       44.40       74.41     23.22 o 
   8  12   7        9.78       21.95     24.61 o 
   9  12   7      146.51      170.48     34.96 o 
  10  12   7       26.28       46.55     30.47 o 
 -12  13   7        0.10       27.16     38.27 o 
 -11  13   7        0.65        9.57     23.15 o 
 -10  13   7        3.55        0.33     23.66 o 
  -9  13   7       11.05       22.84     21.35 o 
  -8  13   7        0.48      -18.31     23.83 o 
  -7  13   7        0.00        6.30     25.99 o 
  -6  13   7       13.02      -13.17     40.40 o 
  -5  13   7      592.80      575.67     36.55 o 
  -4  13   7       76.70       94.61     41.34 o 
  -3  13   7     1360.75     1412.69     65.61 o 
  -2  13   7       28.17       20.73     12.05 o 
  -1  13   7      108.41       98.14     16.30 o 
   0  13   7       36.89       40.87      5.68 o 
   1  13   7      543.74      524.26     27.40 o 
   2  13   7      483.54      490.96     15.53 o 
   3  13   7        5.89       11.81     11.34 o 
   4  13   7       67.30       82.30     12.23 o 
   5  13   7      333.06      393.38     18.37 o 
   6  13   7        3.19       -8.05     11.06 o 
   7  13   7      150.95      192.15     38.74 o 
   8  13   7        6.31       17.31     19.58 o 
   9  13   7       14.83      -11.56     22.37 o 
 -12  14   7        0.05      -18.18     25.28 o 
 -11  14   7       96.45      106.40     41.81 o 
 -10  14   7        0.05      -21.20     21.20 o 
  -9  14   7        2.10       -6.94     25.54 o 
  -8  14   7       71.76       95.71     20.88 o 
  -7  14   7       49.03       67.91     34.49 o 
  -6  14   7      110.71      120.11     24.57 o 
  -5  14   7        0.65        3.33     46.77 o 
  -4  14   7       46.74       69.62     21.31 o 
  -3  14   7       81.43      101.02     22.19 o 
  -2  14   7        0.22       -7.20      7.20 o 
  -1  14   7      415.35      429.92     34.25 o 
   0  14   7        4.72        8.35      6.01 o 
   1  14   7       92.25       75.65      7.47 o 
   2  14   7      277.07      268.70     11.83 o 
   3  14   7      392.44      322.33     18.10 o 
   4  14   7       25.01       29.23     11.58 o 
   5  14   7        9.26        6.39     26.93 o 
   6  14   7        0.20        3.80     11.73 o 
   7  14   7       34.87       27.73     33.54 o 
   8  14   7        2.18       -0.52     20.04 o 
   9  14   7       72.87       37.26     22.65 o 
 -11  15   7        0.28       -0.80     30.05 o 
 -10  15   7        1.93      -19.14     35.29 o 
  -9  15   7       18.94       -9.90     90.71 o 
  -8  15   7       10.94       26.93     29.29 o 
  -7  15   7        3.04        5.81     32.84 o 
  -6  15   7        2.35        7.05     26.93 o 
  -5  15   7       51.74       16.14     31.89 o 
  -4  15   7        1.28       33.92     30.24 o 
  -3  15   7      542.16      495.81     35.44 o 
  -2  15   7        0.14      -15.05     23.21 o 
  -1  15   7       53.48       57.09      6.55 o 
   0  15   7        5.69       12.99      7.02 o 
   1  15   7      324.35      369.98     14.32 o 
   2  15   7       17.47       11.10      8.35 o 
   3  15   7       13.34        4.33     11.17 o 
   4  15   7       10.45       10.78     24.57 o 
   5  15   7       37.33       34.12     19.37 o 
   6  15   7        0.41      -12.28     12.28 o 
   7  15   7       28.58       11.34     22.21 o 
   8  15   7       10.88       56.70     44.65 o 
 -11  16   7       17.18       91.66     60.48 o 
 -10  16   7        0.21       18.96     26.22 o 
  -9  16   7       92.58       83.03     34.25 o 
  -8  16   7        0.25        6.33     26.30 o 
  -7  16   7      253.05      276.31     34.73 o 
  -6  16   7        2.25      -40.63     40.63 o 
  -5  16   7        5.43       27.96     18.54 o 
  -4  16   7       26.49       14.07     28.82 o 
  -3  16   7      177.95      166.93     24.22 o 
  -2  16   7       11.66       -3.96     42.29 o 
  -1  16   7        9.28        2.13      6.93 o 
   0  16   7        0.99        5.85      5.99 o 
   1  16   7       50.65       62.92      7.93 o 
   2  16   7       34.27       39.72     10.85 o 
   3  16   7        7.49        0.09      9.99 o 
   4  16   7       25.51       32.11     14.65 o 
   5  16   7      191.03      186.62     18.43 o 
   6  16   7        0.20       16.54     13.70 o 
   7  16   7      379.75      460.18     53.86 o 
   8  16   7        2.22      -29.77     29.77 o 
 -10  17   7        9.79       38.19     41.81 o 
  -9  17   7       29.77       61.49     44.41 o 
  -8  17   7       24.95       42.86     39.45 o 
  -7  17   7        0.35       -8.73     31.06 o 
  -6  17   7      129.30      109.88     24.89 o 
  -5  17   7       46.61        9.02     24.25 o 
  -4  17   7        8.25       -6.05     48.66 o 
  -3  17   7      167.06      213.77     50.79 o 
  -2  17   7        0.67       11.02     19.37 o 
  -1  17   7      990.04     1000.46     42.52 o 
   0  17   7       45.58       48.60      8.48 o 
   1  17   7      226.59      227.36     11.69 o 
   2  17   7       18.33       36.75     10.40 o 
   3  17   7        1.01       -3.65     11.58 o 
   4  17   7       39.15       44.84     22.44 o 
   5  17   7        0.53       31.66     13.23 o 
   6  17   7        1.84        7.56     14.65 o 
   7  17   7      294.72      354.35     51.03 o 
  -9  18   7      181.37      160.78     33.47 o 
  -8  18   7      108.70       79.59     65.91 o 
  -7  18   7      166.00      173.48     31.22 o 
  -6  18   7        3.13      -12.98     23.39 o 
  -5  18   7       86.73       99.97     27.44 o 
  -4  18   7       14.45      -16.21     23.15 o 
  -3  18   7        6.85       19.30     25.65 o 
  -2  18   7       39.68       58.92     23.23 o 
  -1  18   7       23.40        6.29     25.39 o 
   0  18   7       50.78       29.10     21.71 o 
   1  18   7      106.35      126.62     42.52 o 
   2  18   7        8.01       27.51     13.28 o 
   3  18   7        0.46       12.23     11.47 o 
   4  18   7        0.04       -4.49     11.87 o 
   5  18   7        2.72       57.17     19.37 o 
   6  18   7        4.12       14.65     14.65 o 
  -8  19   7       15.71       11.85     32.19 o 
  -7  19   7       83.30       99.50     57.88 o 
  -6  19   7       13.20      -15.97     32.60 o 
  -5  19   7      270.24      318.75    124.73 o 
  -4  19   7       17.21       42.58     25.03 o 
  -3  19   7      206.75      153.03     25.72 o 
  -2  19   7        0.47       -2.99     20.19 o 
  -1  19   7        5.13       77.70     29.87 o 
   0  19   7        8.29        7.70     20.38 o 
   1  19   7        9.70       16.56     38.74 o 
   2  19   7        0.00      -12.59     14.86 o 
   3  19   7      289.59      317.97     34.02 o 
   4  19   7        0.61       -9.84     14.86 o 
   5  19   7        5.99      -11.34     27.40 o 
  -7  20   7        2.41      -32.51     32.51 o 
  -6  20   7        5.00       -2.64     32.68 o 
  -5  20   7      160.80      174.40     32.45 o 
  -4  20   7       12.82       31.56     24.61 o 
  -3  20   7       14.91       36.58     28.74 o 
  -2  20   7       33.13       49.56     29.06 o 
  -1  20   7        3.85       12.14     30.95 o 
   0  20   7        2.07       -2.63     26.08 o 
   1  20   7       20.83       47.37     22.23 o 
   2  20   7       18.95       -7.09     21.73 o 
   3  20   7      113.27      117.64     24.57 o 
   4  20   7        0.46       -8.50     24.57 o 
  -6  21   7       15.50       76.29     39.69 o 
  -5  21   7        0.58       -0.12     30.50 o 
  -4  21   7        0.38      -22.21     35.43 o 
  -3  21   7       90.08      114.80     26.21 o 
  -2  21   7        7.50       47.45     26.96 o 
  -1  21   7       37.32       27.70     61.18 o 
   0  21   7        0.03       -2.26     41.58 o 
   1  21   7      125.66      113.49     22.93 o 
   2  21   7       10.24      -18.43     20.32 o 
   3  21   7       71.89       25.04     23.15 o 
  -4  22   7       15.28      -15.68     90.00 o 
  -3  22   7       60.19       66.91     29.45 o 
  -2  22   7       22.34       21.56     29.93 o 
  -1  22   7        1.29       -1.82     38.95 o 
   0  22   7       19.30        7.84     46.30 o 
   1  22   7        4.77      -34.02     34.02 o 
 -14   0   8       16.73       36.38     47.72 o 
 -13   0   8       11.40        8.98     17.01 o 
 -12   0   8        1.75       -3.31     17.01 o 
 -11   0   8       20.99       23.62     16.54 o 
 -10   0   8        1.28        0.94     14.17 o 
  -9   0   8        0.17       10.39      9.92 o 
  -8   0   8        0.69        4.25     12.28 o 
  -7   0   8      195.49      166.31     16.06 o 
  -6   0   8       45.59       64.73     23.15 o 
  -5   0   8       18.86      -26.93     26.93 o 
  -4   0   8     1415.85     1393.30     47.72 o 
  -3   0   8      194.27      206.94     13.70 o 
  -2   0   8       25.04       35.43      9.92 o 
  -1   0   8      106.02      103.47      8.50 o 
   0   0   8      908.14      908.55     24.57 o 
   1   0   8        0.17        3.78      8.50 o 
   2   0   8        0.41        7.09      5.67 o 
   3   0   8       48.20       57.64      8.03 o 
   4   0   8     6838.57     7397.38    137.01 o 
   5   0   8       93.94      111.03      7.09 o 
   6   0   8      285.87      241.90     21.26 o 
   7   0   8        6.65       25.04     22.21 o 
   8   0   8        0.00       25.51     30.71 o 
  10   0   8      653.17      723.82     69.45 o 
  11   0   8        0.01       19.84     42.99 o 
 -14   1   8       54.57       70.38     20.10 o 
 -13   1   8       34.67       43.23     18.04 o 
 -12   1   8       75.01      116.75     15.47 o 
 -11   1   8        2.02       -1.59      9.92 o 
 -10   1   8       28.52       30.19     24.57 o 
  -9   1   8       31.44       19.88      9.18 o 
  -8   1   8       33.24       16.01      8.85 o 
  -7   1   8       34.76       20.60     34.49 o 
  -6   1   8       47.45       27.82     27.40 o 
  -5   1   8      140.35      165.65     21.73 o 
  -4   1   8      278.21      286.01     13.17 o 
  -3   1   8       63.85       60.75      7.26 o 
  -2   1   8     1877.18     1957.11     39.00 o 
  -1   1   8        5.43        3.52      5.33 o 
   0   1   8      194.46      163.39      7.56 o 
   1   1   8        0.28        3.83      4.84 o 
   2   1   8      245.72      244.89     13.47 o 
   3   1   8      191.89      193.44      6.66 o 
   4   1   8      332.89      315.85      8.02 o 
   5   1   8       37.14       38.96      3.54 o 
   6   1   8      104.33       89.87     18.43 o 
   7   1   8       12.15       37.58     20.78 o 
   8   1   8      101.03      111.53     21.05 o 
  10   1   8      209.72      189.93     47.25 o 
  11   1   8        1.24       42.66     32.36 o 
 -14   2   8       30.94        7.76     23.39 o 
 -13   2   8       62.84       56.07     19.38 o 
 -12   2   8      111.75      124.89     19.61 o 
 -11   2   8        0.07       13.70     10.33 o 
 -10   2   8        0.72        7.56     14.17 o 
  -9   2   8        8.46       -7.85      7.85 o 
  -8   2   8      424.93      433.69     62.84 o 
  -7   2   8       68.27       59.53     10.55 o 
  -6   2   8       16.76       23.49      7.09 o 
  -5   2   8        0.42        5.86      4.72 o 
  -4   2   8        0.01        4.12      8.26 o 
  -3   2   8       52.27       55.34      4.88 o 
  -2   2   8      809.00      854.24     31.42 o 
  -1   2   8      248.19      230.01      8.17 o 
   0   2   8        1.49        9.07      6.85 o 
   1   2   8        4.63        6.38      4.68 o 
   2   2   8       87.72       95.28      5.84 o 
   3   2   8        0.01       -0.59      4.50 o 
   4   2   8      568.07      565.16     11.97 o 
   5   2   8       74.43       74.99      4.84 o 
   6   2   8      969.11      993.74    124.02 o 
   7   2   8        0.01       18.20     17.54 o 
   8   2   8      443.42      407.19     38.27 o 
   9   2   8        0.54       -2.36     27.40 o 
  11   2   8        0.67       41.17     31.35 o 
 -14   3   8        5.48       -8.88     20.43 o 
 -13   3   8        5.38       -3.59     19.64 o 
 -12   3   8       34.56       48.54     25.99 o 
 -11   3   8        0.46      -12.28     12.28 o 
 -10   3   8       26.37       34.03     12.05 o 
  -9   3   8      139.89      114.56     12.92 o 
  -8   3   8       61.04       46.11     47.72 o 
  -7   3   8      276.69      252.04     12.09 o 
  -6   3   8      223.57      233.89     39.45 o 
  -5   3   8      394.36      396.20     18.67 o 
  -4   3   8      150.64      169.49     14.41 o 
  -3   3   8        0.77       -0.21     11.58 o 
  -2   3   8       86.36       82.01      8.02 o 
  -1   3   8      536.92      528.22     12.70 o 
   0   3   8      488.95      496.64     18.43 o 
   1   3   8        6.83       20.60      5.94 o 
   2   3   8      217.29      214.74     10.16 o 
   3   3   8       58.30       58.10      4.98 o 
   4   3   8     1142.28     1183.46     23.75 o 
   5   3   8        9.05        5.55      3.83 o 
   6   3   8       20.46       19.24     20.55 o 
   7   3   8       15.07       25.22     17.67 o 
   8   3   8       83.86       95.67     43.47 o 
   9   3   8        5.22       20.79     25.51 o 
  10   3   8       19.88      -24.57     26.93 o 
  11   3   8        0.37        6.83     22.40 o 
 -14   4   8      126.10      170.74     25.43 o 
 -13   4   8      236.40      245.65     25.56 o 
 -12   4   8       14.36       -1.18     15.46 o 
 -11   4   8        2.69      -31.18     36.38 o 
 -10   4   8        0.52       37.85     24.51 o 
  -9   4   8       36.82       36.82     19.62 o 
  -8   4   8        0.00      -15.53     15.53 o 
  -7   4   8        0.13        5.97     10.21 o 
  -6   4   8     2807.98     2714.19    117.64 o 
  -5   4   8      144.24      156.94     13.23 o 
  -4   4   8       90.44       66.71      8.63 o 
  -3   4   8       22.60       29.92      9.96 o 
  -2   4   8       84.68       77.65      7.93 o 
  -1   4   8        9.11       -3.87     15.83 o 
   0   4   8        0.01        4.98      7.33 o 
   1   4   8       35.92       34.05     10.16 o 
   2   4   8        0.37       -1.01     16.54 o 
   3   4   8       21.97       20.20      5.35 o 
   4   4   8     1310.51     1241.83     25.05 o 
   5   4   8       34.83       24.53      6.85 o 
   6   4   8       57.71       60.37     27.88 o 
   7   4   8       10.46       33.44     28.11 o 
   8   4   8        7.92       29.77     24.57 o 
   9   4   8        0.52       20.38     22.64 o 
  10   4   8        8.36       20.36     25.75 o 
  11   4   8        8.11       48.44     26.05 o 
 -14   5   8       21.43        8.57     23.67 o 
 -13   5   8        9.11       17.66     18.74 o 
 -12   5   8       80.86       48.19     19.64 o 
 -11   5   8        0.77       -3.41     13.95 o 
 -10   5   8      227.25      218.31     30.47 o 
  -9   5   8       73.60       90.32     37.09 o 
  -8   5   8      249.96      266.48     31.18 o 
  -7   5   8      256.07      257.58     15.59 o 
  -6   5   8      362.37      308.82     29.06 o 
  -5   5   8       61.40       77.02     17.01 o 
  -4   5   8      365.66      370.55     50.08 o 
  -3   5   8       81.58       85.13      9.11 o 
  -2   5   8      154.79      172.66     17.82 o 
  -1   5   8       10.73       16.97     11.34 o 
   0   5   8     2380.87     2482.50     56.91 o 
   1   5   8       21.88       27.99      6.46 o 
   2   5   8       13.12       22.03      5.56 o 
   3   5   8       82.56       80.39      7.09 o 
   4   5   8       92.37      112.00     11.58 o 
   5   5   8       75.01       58.24      5.29 o 
   6   5   8      210.19      193.61     18.90 o 
   7   5   8        7.37       27.79     16.91 o 
   8   5   8       71.74       42.98     18.70 o 
   9   5   8        4.20       27.08     21.74 o 
  10   5   8        3.65        6.67     21.16 o 
  11   5   8       21.73       32.78     24.95 o 
 -14   6   8       17.34        3.24     19.75 o 
 -13   6   8       14.53       24.22     21.30 o 
 -12   6   8        0.18       14.75     18.90 o 
 -11   6   8        0.67       17.52     21.22 o 
 -10   6   8        3.53      -14.61     17.33 o 
  -9   6   8        1.13      -15.11     32.60 o 
  -8   6   8      171.68      161.49     13.33 o 
  -7   6   8        2.68        2.84     21.02 o 
  -6   6   8       64.37       66.01     18.19 o 
  -5   6   8      134.46      137.78     17.48 o 
  -4   6   8       32.16       18.51      7.56 o 
  -3   6   8      288.53      322.12     20.85 o 
  -2   6   8        0.86       -5.72     25.51 o 
  -1   6   8        4.44       -2.87     12.05 o 
   0   6   8       91.09       67.56      7.65 o 
   1   6   8       43.47       57.35      8.73 o 
   2   6   8       18.78       34.32     17.01 o 
   3   6   8        0.07        6.14      5.35 o 
   4   6   8        0.97        2.41     16.06 o 
   5   6   8        0.52       -2.51      5.15 o 
   6   6   8      300.08      229.56     11.61 o 
   7   6   8      139.46      114.62     28.11 o 
   8   6   8      171.78      197.09     25.75 o 
   9   6   8       68.92       55.41     25.99 o 
  10   6   8      149.77      213.38     38.74 o 
  11   6   8      208.67      266.43     36.62 o 
 -14   7   8        0.26      -36.15     38.74 o 
 -13   7   8       55.87       28.81     23.44 o 
 -12   7   8       36.44       44.50     70.87 o 
 -11   7   8       27.27       19.30     23.54 o 
 -10   7   8       33.00        3.94     17.81 o 
  -9   7   8      220.33      189.29     29.51 o 
  -8   7   8        1.07        5.91     17.52 o 
  -7   7   8       47.26       32.31      8.00 o 
  -6   7   8       16.98       11.27      8.50 o 
  -5   7   8      192.05      186.48     45.83 o 
  -4   7   8        0.84       23.00     14.84 o 
  -3   7   8       55.92       32.82     20.08 o 
  -2   7   8       84.26       81.69     16.61 o 
  -1   7   8        0.40        0.45     25.28 o 
   0   7   8       35.36       18.18      8.03 o 
   1   7   8       62.49       56.60      7.80 o 
   2   7   8      138.78      113.81      7.18 o 
   3   7   8       21.41       19.56      5.31 o 
   4   7   8        8.82       19.91      7.09 o 
   5   7   8       32.78       28.78      7.60 o 
   6   7   8      890.61      942.54     46.07 o 
   7   7   8       31.42       44.88     36.38 o 
   8   7   8       63.71       53.78     22.92 o 
   9   7   8       11.66       25.64     19.96 o 
  10   7   8        5.96      -29.23     33.54 o 
 -13   8   8       60.41       40.25     21.78 o 
 -12   8   8        9.48       18.46     23.17 o 
 -11   8   8      123.48      127.42     86.70 o 
 -10   8   8       18.49       22.23     41.10 o 
  -9   8   8        1.42       33.04     23.15 o 
  -8   8   8        1.06        1.31     18.54 o 
  -7   8   8        1.09       23.50     38.27 o 
  -6   8   8       30.29       25.74     16.69 o 
  -5   8   8      367.94      293.89     24.35 o 
  -4   8   8      231.48      244.14     22.78 o 
  -3   8   8      177.30      192.27     20.66 o 
  -2   8   8      186.71      175.37     20.19 o 
  -1   8   8       14.28       11.57     12.52 o 
   0   8   8       23.31       24.10      8.77 o 
   1   8   8      106.14      110.33     10.42 o 
   2   8   8        4.62        8.63      6.11 o 
   3   8   8       15.72        9.92      5.35 o 
   4   8   8      305.99      273.35     10.15 o 
   5   8   8       16.71       16.23      6.66 o 
   6   8   8      180.72      177.64     21.26 o 
   7   8   8       44.43       85.62     25.51 o 
   8   8   8      111.80      126.51     17.71 o 
   9   8   8       15.92       23.62     28.35 o 
  10   8   8       25.64       16.54     28.35 o 
 -13   9   8       13.93        9.05     21.58 o 
 -12   9   8       28.23       27.56     29.77 o 
 -11   9   8        5.87       29.95     21.31 o 
 -10   9   8       83.75      124.68     45.12 o 
  -9   9   8        0.08      -19.54     19.54 o 
  -8   9   8        1.37       10.24     21.15 o 
  -7   9   8        1.26       37.68     29.53 o 
  -6   9   8        0.47      -18.19     22.91 o 
  -5   9   8      391.12      423.01     44.88 o 
  -4   9   8       19.77       33.37     29.77 o 
  -3   9   8       46.17       17.80     16.30 o 
  -2   9   8      223.85      273.36     38.74 o 
  -1   9   8       44.24       53.13     24.57 o 
   0   9   8        1.73       12.87     16.06 o 
   1   9   8        1.26      -11.00     20.08 o 
   2   9   8      150.35      137.69      8.95 o 
   3   9   8       81.41       93.58     13.23 o 
   4   9   8        4.60       -0.90      6.32 o 
   5   9   8        3.86        7.97     22.21 o 
   6   9   8      115.46      105.79      9.94 o 
   7   9   8        0.12        0.87     15.12 o 
   8   9   8        0.44       25.72     18.52 o 
   9   9   8        5.34       24.38     43.94 o 
  10   9   8        3.55      -11.99     55.04 o 
 -13  10   8        0.12       10.82     26.21 o 
 -12  10   8        6.61       15.56     34.24 o 
 -11  10   8       98.57       61.98     25.56 o 
 -10  10   8       31.18       59.24     25.84 o 
  -9  10   8        4.03        3.88     20.16 o 
  -8  10   8        2.75      -10.34     21.22 o 
  -7  10   8      125.95       95.02     21.21 o 
  -6  10   8        0.10      -17.29     17.29 o 
  -5  10   8       39.94       62.95     24.48 o 
  -4  10   8       13.03       36.54     26.93 o 
  -3  10   8      795.78      746.38     83.86 o 
  -2  10   8       41.30       47.87     16.46 o 
  -1  10   8       89.04       78.00     19.37 o 
   0  10   8       59.57       55.63     10.33 o 
   1  10   8      135.38      119.21      8.35 o 
   2  10   8      657.82      614.06     36.85 o 
   3  10   8       98.00      105.52      9.45 o 
   4  10   8      107.75       78.48     11.34 o 
   5  10   8      111.66       78.21     11.36 o 
   6  10   8      174.63      186.75     16.54 o 
   7  10   8       71.74      105.71     22.49 o 
   8  10   8       90.95      123.28     24.99 o 
   9  10   8      155.16      223.57     33.55 o 
  10  10   8       14.37       83.72     26.63 o 
 -12  11   8       36.93       47.42     27.62 o 
 -11  11   8       20.78       59.09     26.61 o 
 -10  11   8       28.14       50.77     31.66 o 
  -9  11   8       41.07       15.96     22.69 o 
  -8  11   8       45.26       46.44     42.05 o 
  -7  11   8        1.72       18.32     18.52 o 
  -6  11   8        0.03        9.19     16.20 o 
  -5  11   8       48.87       59.96     25.88 o 
  -4  11   8      416.33      413.07     82.21 o 
  -3  11   8      468.84      466.59     31.38 o 
  -2  11   8       22.61       20.64     23.62 o 
  -1  11   8       74.42       85.40     21.50 o 
   0  11   8      159.83      137.45      9.69 o 
   1  11   8      100.39       84.47      7.72 o 
   2  11   8       37.01       31.05      6.51 o 
   3  11   8       90.66       87.77      8.51 o 
   4  11   8       34.17       31.04      7.35 o 
   5  11   8        1.38        9.84     17.24 o 
   6  11   8        2.39        0.47     10.31 o 
   7  11   8        2.20       -9.19     16.18 o 
   8  11   8       55.12       37.04     18.05 o 
   9  11   8       55.07      119.24     29.73 o 
 -12  12   8       29.28      -12.70     40.16 o 
 -11  12   8        0.12       -4.28     31.42 o 
 -10  12   8       40.10       40.16     28.69 o 
  -9  12   8       59.77       29.68     37.32 o 
  -8  12   8       20.83       12.94     54.57 o 
  -7  12   8       68.31      118.89     24.33 o 
  -6  12   8       16.29      -16.41     16.41 o 
  -5  12   8       49.23       97.19     27.67 o 
  -4  12   8       47.17       87.16     22.21 o 
  -3  12   8       25.70       28.44     19.17 o 
  -2  12   8       48.25       78.94     32.13 o 
  -1  12   8       88.77       83.83     10.01 o 
   0  12   8       45.72       46.46      6.66 o 
   1  12   8      251.30      256.84     11.97 o 
   2  12   8      633.09      646.13     29.06 o 
   3  12   8       52.41       51.14      8.61 o 
   4  12   8        0.38       -5.95      8.47 o 
   5  12   8      220.67      256.09     31.66 o 
   6  12   8        7.79       28.77     12.45 o 
   7  12   8       26.69       42.92     17.45 o 
   8  12   8       10.59       64.30     23.77 o 
   9  12   8      130.58      163.88     25.76 o 
 -12  13   8        0.62       20.79     42.52 o 
 -11  13   8       20.02       20.74     26.10 o 
 -10  13   8        2.71        9.70     45.83 o 
  -9  13   8        0.14       58.60     23.87 o 
  -8  13   8       14.63      -20.02     35.67 o 
  -7  13   8        1.55       -5.35     20.98 o 
  -6  13   8       70.35       92.45     24.91 o 
  -5  13   8       13.53       37.57     22.68 o 
  -4  13   8      190.08      161.27     28.45 o 
  -3  13   8        0.16       23.50     37.32 o 
  -2  13   8       93.83      106.73     23.86 o 
  -1  13   8      213.09      226.68     16.54 o 
   0  13   8       93.37       90.61      7.34 o 
   1  13   8      145.97      127.52     16.77 o 
   2  13   8      156.28      159.70     10.85 o 
   3  13   8       30.58       26.03      7.80 o 
   4  13   8       58.84       74.37     12.44 o 
   5  13   8       25.17       45.02     12.76 o 
   6  13   8        0.38        8.50     16.54 o 
   7  13   8      123.95      173.47     25.97 o 
   8  13   8       10.15       15.39     26.93 o 
 -11  14   8        0.18       22.49     37.26 o 
 -10  14   8       28.79       60.76     29.59 o 
  -9  14   8        7.93        5.85     25.51 o 
  -8  14   8       17.81       20.48     23.04 o 
  -7  14   8       15.42       15.22     23.25 o 
  -6  14   8        0.00       16.09     20.17 o 
  -5  14   8        0.01       12.65     32.60 o 
  -4  14   8       17.81       44.83     38.03 o 
  -3  14   8      227.16      257.65     31.01 o 
  -2  14   8       16.65       33.17     26.46 o 
  -1  14   8      263.51      283.77     16.96 o 
   0  14   8       51.47       44.18      7.38 o 
   1  14   8      463.75      532.79     19.66 o 
   2  14   8       17.94       10.77     12.28 o 
   3  14   8       49.44       40.77     28.58 o 
   4  14   8       44.46       42.06     11.52 o 
   5  14   8       23.43       45.24     27.17 o 
   6  14   8        0.00       47.86     20.78 o 
   7  14   8       55.42       75.39     24.55 o 
   8  14   8        6.54       -0.83     23.38 o 
 -10  15   8        3.80       -3.87     31.47 o 
  -9  15   8        1.18      -12.93     36.80 o 
  -8  15   8       16.46       32.52     25.32 o 
  -7  15   8       49.43       17.31     24.21 o 
  -6  15   8       13.78        7.55     23.74 o 
  -5  15   8        0.46      -20.89     20.89 o 
  -4  15   8        0.62       28.12     20.88 o 
  -3  15   8        9.97       16.98     59.77 o 
  -2  15   8       12.55       35.80     28.82 o 
  -1  15   8       72.22       82.58     10.03 o 
   0  15   8       12.14       15.34      7.72 o 
   1  15   8      922.72      941.60     26.77 o 
   2  15   8       20.53        9.70      7.47 o 
   3  15   8        1.18        2.88     13.13 o 
   4  15   8        4.45       16.67     19.37 o 
   5  15   8       97.81      126.03     14.41 o 
   6  15   8       19.50       38.05     27.88 o 
   7  15   8      306.33      332.04     35.20 o 
 -10  16   8       22.79       43.47     49.14 o 
  -9  16   8        2.13        9.71     51.26 o 
  -8  16   8       13.34       29.58     62.37 o 
  -7  16   8        0.88      -22.69     22.69 o 
  -6  16   8       10.49       28.63     25.16 o 
  -5  16   8       16.50       -4.44     23.62 o 
  -4  16   8        0.04       15.29     24.90 o 
  -3  16   8       10.21       43.33     21.88 o 
  -2  16   8        8.08       36.36     25.99 o 
  -1  16   8       16.94       36.38     11.90 o 
   0  16   8       10.36        0.10     11.34 o 
   1  16   8       14.84       19.92     10.76 o 
   2  16   8        5.08       13.55     10.63 o 
   3  16   8      127.77      126.45     35.20 o 
   4  16   8       12.45       11.09     11.88 o 
   5  16   8        4.47       21.39     16.30 o 
   6  16   8       11.88       31.31     19.91 o 
   7  16   8        1.22      -29.53     29.53 o 
  -9  17   8       40.17       53.29     42.41 o 
  -8  17   8       12.63       54.29     60.95 o 
  -7  17   8        2.82       33.07     26.91 o 
  -6  17   8       23.14       56.61     27.82 o 
  -5  17   8        8.57       23.22     23.99 o 
  -4  17   8       12.42       15.61     26.40 o 
  -3  17   8        9.48        8.08     23.15 o 
  -2  17   8        0.30        5.62     15.74 o 
  -1  17   8       89.35      106.79     12.70 o 
   0  17   8        0.35      -11.59     13.23 o 
   1  17   8       13.28       17.50     11.12 o 
   2  17   8       15.92       33.81     14.05 o 
   3  17   8      105.34       70.07     20.55 o 
   4  17   8       10.27       29.79     43.47 o 
   5  17   8       51.05       63.16     15.37 o 
   6  17   8       12.25       17.01     31.66 o 
  -8  18   8       15.04      -31.38     31.38 o 
  -7  18   8       29.72       60.61     27.21 o 
  -6  18   8        0.44       -1.62     27.08 o 
  -5  18   8       10.24       11.73     26.69 o 
  -4  18   8       29.87       46.84     26.46 o 
  -3  18   8       96.65       22.00     27.40 o 
  -2  18   8        6.78       39.78     33.54 o 
  -1  18   8       37.07       -9.89     30.17 o 
   0  18   8        4.31      -20.04     20.04 o 
   1  18   8      429.05      495.90     70.87 o 
   2  18   8       11.42       21.09     21.33 o 
   3  18   8       20.04       37.42     19.34 o 
   4  18   8        0.07       -1.84     15.40 o 
   5  18   8       63.55       81.21     19.22 o 
  -7  19   8       31.76        3.72     28.94 o 
  -6  19   8        1.39        2.20     31.41 o 
  -5  19   8        0.03      -19.32     29.93 o 
  -4  19   8       10.59       46.37     37.11 o 
  -3  19   8       53.96      185.02     38.88 o 
  -2  19   8        1.32      -22.68     39.21 o 
  -1  19   8       60.02       49.67     24.72 o 
   0  19   8       23.04       17.94     29.77 o 
   1  19   8       10.99        8.23     24.07 o 
   2  19   8        9.87       12.91     25.99 o 
   3  19   8        0.27      -15.59     29.29 o 
   4  19   8        4.29       38.27     24.10 o 
  -6  20   8        0.01      -13.88     41.88 o 
  -5  20   8       93.91      116.48     43.70 o 
  -4  20   8        0.68       -5.09     25.89 o 
  -3  20   8       11.02       35.42     30.08 o 
  -2  20   8       27.64        1.63     24.05 o 
  -1  20   8        2.06       32.60     25.39 o 
   0  20   8        6.12      -32.90     32.90 o 
   1  20   8        1.40      -46.32     47.96 o 
   2  20   8        9.75       24.22     28.58 o 
   3  20   8        4.09       52.44     26.46 o 
  -4  21   8        1.77       42.52     38.03 o 
  -3  21   8      103.06       78.89     34.96 o 
  -2  21   8       10.66       19.07     36.38 o 
  -1  21   8       26.74       24.60     32.95 o 
   0  21   8        6.86       32.64     30.32 o 
   1  21   8        7.19       12.74     22.86 o 
 -14   1   9        5.39      -24.03     24.03 o 
 -13   1   9        5.12        7.40     34.91 o 
 -12   1   9        0.42      -14.62     16.17 o 
 -11   1   9        0.02       -8.63     12.19 o 
 -10   1   9        0.04       13.17      8.67 o 
  -9   1   9        0.59       -1.38      7.66 o 
  -8   1   9       17.01       22.72      7.60 o 
  -7   1   9        0.58      -10.90     15.83 o 
  -6   1   9       63.03       66.08      8.01 o 
  -5   1   9       58.70       75.92     10.44 o 
  -4   1   9        0.75       -7.09      9.07 o 
  -3   1   9      284.20      304.73     11.23 o 
  -2   1   9       94.85      105.53      7.94 o 
  -1   1   9        4.15       10.62      7.15 o 
   0   1   9       21.25       10.34      9.69 o 
   1   1   9        0.19       -4.98      4.98 o 
   2   1   9      182.02      203.48      7.80 o 
   3   1   9        6.08        9.30      5.78 o 
   4   1   9      315.83      330.09     10.33 o 
   5   1   9      101.18       87.76      7.66 o 
   6   1   9      548.28      538.81     47.01 o 
   7   1   9        3.13      -25.51     25.51 o 
   8   1   9       23.64       12.50     19.49 o 
   9   1   9        0.92       28.82     21.38 o 
  10   1   9       15.04       48.66     42.52 o 
 -14   2   9      166.57      225.33     34.73 o 
 -13   2   9       27.13       24.02     29.29 o 
 -12   2   9       50.79       63.32     20.09 o 
 -11   2   9        0.42       11.07     16.77 o 
 -10   2   9       14.75        1.82     12.52 o 
  -9   2   9        3.02        8.94      9.21 o 
  -8   2   9       14.81       44.73     45.83 o 
  -7   2   9       19.74       27.37      5.77 o 
  -6   2   9       25.09       31.43      4.84 o 
  -5   2   9       47.12       63.83     12.57 o 
  -4   2   9       31.95       43.25     12.99 o 
  -3   2   9       33.70       33.79      4.79 o 
  -2   2   9      450.72      427.06     20.55 o 
  -1   2   9        8.17        9.92      6.29 o 
   0   2   9      558.02      567.90     15.36 o 
   1   2   9       13.23        4.74      6.12 o 
   2   2   9      844.96      811.41     16.47 o 
   3   2   9       55.49       68.61      5.90 o 
   4   2   9      975.66      976.58     21.12 o 
   5   2   9      123.59      114.38      8.14 o 
   6   2   9      147.66      201.08     25.99 o 
   7   2   9        2.48       12.76     29.77 o 
   8   2   9       77.38       42.67     24.57 o 
   9   2   9        0.01       24.10     23.84 o 
  10   2   9        1.29      -30.71     30.71 o 
 -14   3   9       16.37        2.90     29.62 o 
 -13   3   9        8.44       51.67     22.44 o 
 -12   3   9       53.78       85.53     26.46 o 
 -11   3   9        5.78        1.09     15.64 o 
 -10   3   9       74.59       44.46     15.50 o 
  -9   3   9       21.67       -0.10     18.77 o 
  -8   3   9      344.58      397.98     22.08 o 
  -7   3   9       37.08       53.73     10.48 o 
  -6   3   9      123.34      117.51     22.91 o 
  -5   3   9      101.01      117.82     15.83 o 
  -4   3   9      189.34      169.90     14.31 o 
  -3   3   9       10.88       -9.96      9.96 o 
  -2   3   9      731.20      786.22     31.26 o 
  -1   3   9        1.23       -0.13     12.76 o 
   0   3   9       53.76       65.24     12.99 o 
   1   3   9       11.01        5.43      9.69 o 
   2   3   9        5.79       17.33      8.50 o 
   3   3   9        6.10       12.52      5.56 o 
   4   3   9       46.58       47.76      5.84 o 
   5   3   9        0.36       -1.14      6.14 o 
   6   3   9       85.28       79.89     36.62 o 
   7   3   9        9.07      -23.62     23.62 o 
   8   3   9      326.57      346.32     35.20 o 
   9   3   9        0.72      -19.64     19.64 o 
  10   3   9      125.03      105.86     25.00 o 
 -13   4   9        6.55       -5.12     22.68 o 
 -12   4   9       11.56      -10.69     17.93 o 
 -11   4   9        0.20        8.98     52.44 o 
 -10   4   9       24.13      -10.44     27.15 o 
  -9   4   9        0.25       14.79     20.19 o 
  -8   4   9      261.92      318.71     27.81 o 
  -7   4   9       83.74       89.01     17.48 o 
  -6   4   9      326.35      347.15     21.26 o 
  -5   4   9        0.02       -4.42      8.92 o 
  -4   4   9      770.35      782.97     30.94 o 
  -3   4   9       65.45       73.72     11.27 o 
  -2   4   9      114.53      105.28     15.83 o 
  -1   4   9       67.80       66.14     15.77 o 
   0   4   9        9.25       11.81      9.92 o 
   1   4   9       94.19      104.06     10.21 o 
   2   4   9      753.93      787.65     37.32 o 
   3   4   9      147.90      152.76      8.50 o 
   4   4   9      111.80       80.13      8.98 o 
   5   4   9       19.64       23.42      6.35 o 
   6   4   9        7.21       -1.42     25.99 o 
   7   4   9        7.88       38.06     29.77 o 
   8   4   9       23.61       49.32     23.76 o 
   9   4   9        0.93        7.00     21.37 o 
  10   4   9        0.10      -10.39     25.85 o 
 -13   5   9       51.38       33.62     22.04 o 
 -12   5   9       33.27       33.53     22.63 o 
 -11   5   9       54.78       63.40     18.74 o 
 -10   5   9       19.92       15.97     20.04 o 
  -9   5   9        3.57       27.88     19.19 o 
  -8   5   9      288.46      266.55     29.56 o 
  -7   5   9       83.19      101.42     13.14 o 
  -6   5   9      575.26      519.33     22.44 o 
  -5   5   9       12.13        6.10     11.81 o 
  -4   5   9       92.70       78.80     21.97 o 
  -3   5   9        0.61       -6.04     34.73 o 
  -2   5   9       79.64       96.83     16.54 o 
  -1   5   9      337.06      332.92     79.61 o 
   0   5   9       42.03       59.75     17.89 o 
   1   5   9        2.96       -4.53      7.25 o 
   2   5   9      230.39      259.62     12.05 o 
   3   5   9       41.32       54.95     19.13 o 
   4   5   9      288.89      258.48     11.34 o 
   5   5   9       61.38       60.46      8.18 o 
   7   5   9       31.35       31.48     24.94 o 
   8   5   9        0.05      -23.50     23.50 o 
   9   5   9       29.44        1.52     19.64 o 
  10   5   9        8.56      -14.08     37.09 o 
 -13   6   9       65.21       51.51     25.48 o 
 -12   6   9        7.34       26.30     17.21 o 
 -11   6   9        0.00      -13.25     20.98 o 
 -10   6   9      119.21      143.32     65.20 o 
  -9   6   9        6.88       38.84     42.05 o 
  -8   6   9      255.72      263.36     26.93 o 
  -7   6   9        4.13       10.31     39.69 o 
  -6   6   9       52.71       41.49     10.80 o 
  -5   6   9       44.48       11.01     21.02 o 
  -4   6   9      117.92      114.69     11.07 o 
  -3   6   9       56.77       54.41     21.71 o 
  -2   6   9       44.06       17.88     47.96 o 
  -1   6   9       29.68       17.49     12.83 o 
   0   6   9      155.32      172.52     13.01 o 
   1   6   9        5.09        7.96     10.85 o 
   2   6   9      209.80      208.35      9.67 o 
   3   6   9       28.21       37.83     10.39 o 
   4   6   9       17.81       27.10      7.26 o 
   5   6   9       14.93       16.17      7.66 o 
   7   6   9        0.30      -28.82     28.82 o 
   8   6   9       27.42       28.69     19.44 o 
   9   6   9        1.32      -21.26     34.96 o 
  10   6   9      281.46      285.14     31.36 o 
 -13   7   9       10.72      -11.70     24.87 o 
 -12   7   9       91.42       26.11     21.41 o 
 -11   7   9        3.22       62.51     31.80 o 
 -10   7   9       13.35      -24.73     35.43 o 
  -9   7   9        3.65      -22.72     22.72 o 
  -8   7   9      568.44      554.50     76.07 o 
  -7   7   9      123.43      151.31     21.97 o 
  -6   7   9      126.03      114.25     11.24 o 
  -5   7   9       91.53      124.01     23.04 o 
  -4   7   9        5.59        5.38     15.18 o 
  -3   7   9        3.80      -14.51     14.51 o 
  -2   7   9       10.52      -13.88     13.88 o 
  -1   7   9        0.01       12.54     27.40 o 
   0   7   9      149.43      181.76     22.91 o 
   1   7   9       56.00       31.84     10.21 o 
   2   7   9        1.04        6.75     12.05 o 
   3   7   9        7.82        2.49      9.21 o 
   4   7   9       61.70       76.58     28.11 o 
   5   7   9      155.10      153.98     10.68 o 
   6   7   9      323.20      293.87     37.32 o 
   7   7   9      102.06       85.99     39.69 o 
   8   7   9       26.27       86.46     30.24 o 
   9   7   9      220.55      273.56     50.08 o 
 -13   8   9       17.55       39.69     26.46 o 
 -12   8   9       13.58       67.44     27.23 o 
 -11   8   9       30.67       63.87     29.12 o 
 -10   8   9        4.04       65.24     55.04 o 
  -9   8   9       22.55       39.24     43.94 o 
  -8   8   9       26.61       75.23     27.32 o 
  -7   8   9       22.38       41.82     48.43 o 
  -6   8   9      129.26      125.67     23.02 o 
  -5   8   9      182.61      195.24     26.96 o 
  -4   8   9      146.14      128.30     18.49 o 
  -3   8   9       28.63       13.04     16.06 o 
  -2   8   9        8.86        4.97     31.89 o 
  -1   8   9       40.41       79.62     27.88 o 
   0   8   9       57.72       77.21     13.70 o 
   1   8   9        0.96        5.72      9.51 o 
   2   8   9       34.62       35.13      8.35 o 
   3   8   9       72.11       81.84     11.10 o 
   4   8   9        1.22       13.10      9.07 o 
   5   8   9      269.64      270.91     14.76 o 
   6   8   9       15.52        8.03     22.68 o 
   7   8   9       38.98       69.45     28.35 o 
   8   8   9       73.97       74.18     41.10 o 
   9   8   9       24.76        2.36     45.83 o 
 -12   9   9        1.75       70.24     31.99 o 
 -11   9   9      206.31      260.50     34.27 o 
 -10   9   9        0.42      -32.13     32.13 o 
  -9   9   9      103.74       96.45     25.32 o 
  -8   9   9        7.11        2.24     20.54 o 
  -7   9   9       27.17       67.03     36.62 o 
  -6   9   9      208.58      218.79     24.27 o 
  -5   9   9        0.75      -12.86     43.23 o 
  -4   9   9        7.03       -0.34     17.17 o 
  -3   9   9      816.16      805.00     41.51 o 
  -2   9   9       33.57       62.54     17.93 o 
  -1   9   9        5.57        0.83     19.84 o 
   0   9   9       62.62       69.76     27.40 o 
   1   9   9      201.85      195.21     11.97 o 
   2   9   9       11.75       22.73      9.28 o 
   3   9   9      174.02      161.08     11.34 o 
   4   9   9       49.95       35.96      8.51 o 
   5   9   9      207.59      187.21     11.81 o 
   6   9   9        3.56      -17.95     34.02 o 
   7   9   9       10.84       29.77     27.88 o 
   8   9   9       81.23       85.99     36.38 o 
   9   9   9       10.54       41.10     37.80 o 
 -12  10   9        1.45       44.62     27.45 o 
 -11  10   9       17.25       16.15     30.33 o 
 -10  10   9       46.74       25.34     25.87 o 
  -9  10   9        1.46      -14.31     31.24 o 
  -8  10   9        8.75       33.89     23.95 o 
  -7  10   9        3.04       -8.14     22.60 o 
  -6  10   9        0.08      -19.03     19.03 o 
  -5  10   9      328.62      274.66     26.63 o 
  -4  10   9       58.02       37.54     36.62 o 
  -3  10   9      419.25      416.86     28.72 o 
  -2  10   9       13.69      -18.43     22.21 o 
  -1  10   9      163.73      132.39     21.10 o 
   0  10   9      492.29      543.24     39.92 o 
   1  10   9       83.33       94.51      9.41 o 
   2  10   9       73.60       78.23     15.83 o 
   3  10   9       99.52       85.61     10.21 o 
   4  10   9       54.27       51.00      9.28 o 
   5  10   9        8.65       -7.76     13.61 o 
   6  10   9       23.85       15.59     28.82 o 
   7  10   9       18.57       70.87     39.21 o 
   8  10   9       23.09       26.46     46.77 o 
   9  10   9        0.69       66.15     56.70 o 
 -12  11   9        0.86       -7.12     69.45 o 
 -11  11   9       16.06       61.49     30.40 o 
 -10  11   9       39.53       36.28     61.89 o 
  -9  11   9       44.15       19.18     28.26 o 
  -8  11   9        2.73        3.98     23.39 o 
  -7  11   9        6.12       -6.68     23.39 o 
  -6  11   9      108.56      121.59     46.77 o 
  -5  11   9       51.62       74.49     35.91 o 
  -4  11   9       15.43       21.04     18.90 o 
  -3  11   9      193.84      227.05     70.40 o 
  -2  11   9        7.67      -16.12     16.14 o 
  -1  11   9      662.35      773.65     54.10 o 
   0  11   9       57.79       62.64     34.96 o 
   1  11   9      581.17      536.19     23.86 o 
   2  11   9       68.87       61.77     20.55 o 
   3  11   9        7.45       11.67     10.84 o 
   4  11   9        9.59       -0.06      8.17 o 
   5  11   9       63.65       63.66     10.99 o 
   6  11   9        6.26       14.60     23.59 o 
   7  11   9        0.23       -3.27     21.57 o 
   8  11   9        0.16       -6.73     20.61 o 
 -11  12   9        2.46       11.82     38.36 o 
 -10  12   9        1.26        2.40     26.29 o 
  -9  12   9       29.51       65.01     29.46 o 
  -8  12   9        0.39        6.45     37.56 o 
  -7  12   9       30.43       69.97     31.18 o 
  -6  12   9        4.95       11.32     24.07 o 
  -5  12   9      281.38      299.81     29.06 o 
  -4  12   9       17.41      -18.58     22.37 o 
  -3  12   9        1.63      -20.55     23.72 o 
  -2  12   9       77.72       79.99     20.88 o 
  -1  12   9       40.31      -21.71     21.71 o 
   0  12   9      319.17      298.27     15.41 o 
   1  12   9       98.07      113.65     22.91 o 
   2  12   9      109.61      106.96     12.76 o 
   3  12   9       13.79       22.35      7.60 o 
   4  12   9       90.16      103.68     12.76 o 
   5  12   9        6.05       12.00     12.99 o 
   6  12   9       11.25       43.12     21.83 o 
   7  12   9       21.79      -11.70     46.54 o 
   8  12   9       29.98      140.85     33.77 o 
 -11  13   9       14.73      -11.44     29.69 o 
 -10  13   9       56.60       16.77     26.73 o 
  -9  13   9        3.83       89.40     43.70 o 
  -8  13   9        0.12       87.55     32.28 o 
  -7  13   9        0.50        3.61     20.04 o 
  -6  13   9      226.94      201.65     48.66 o 
  -5  13   9      184.50      166.65     43.47 o 
  -4  13   9       40.39       74.20     32.13 o 
  -3  13   9       47.80       22.27     24.61 o 
  -2  13   9       25.07       14.92     19.10 o 
  -1  13   9       43.79       40.87     21.90 o 
   0  13   9       12.43       26.88      9.23 o 
   1  13   9      184.24      172.83     20.55 o 
   2  13   9      153.25      155.51     14.15 o 
   3  13   9        0.09       -0.15      9.53 o 
   4  13   9       73.94       93.51     22.21 o 
   5  13   9       14.46      -12.26     28.35 o 
   6  13   9        2.83       28.81     21.71 o 
   7  13   9      135.31      167.31     33.31 o 
 -10  14   9        0.00      107.27     41.26 o 
  -9  14   9        0.36       18.83     53.62 o 
  -8  14   9       31.02       93.92     27.01 o 
  -7  14   9        7.50       -7.77     36.38 o 
  -6  14   9       95.53      115.02     23.54 o 
  -5  14   9      235.06      275.97     31.17 o 
  -4  14   9        0.96       12.56     24.12 o 
  -3  14   9        7.27       33.19     24.33 o 
  -2  14   9        6.42       -0.99     17.00 o 
  -1  14   9       86.86      127.78     24.97 o 
   0  14   9      204.93      249.43     14.42 o 
   1  14   9       95.38       82.38     11.73 o 
   2  14   9       94.67       68.50     18.19 o 
   3  14   9      291.43      301.27     16.47 o 
   4  14   9        2.94        1.38     14.61 o 
   5  14   9       13.11       -0.94     25.99 o 
   6  14   9       12.12       77.01     42.05 o 
   7  14   9       32.21       12.76     31.66 o 
 -10  15   9        7.31       47.25     57.17 o 
  -9  15   9       10.84       62.57     29.45 o 
  -8  15   9        7.16        1.98     24.33 o 
  -7  15   9        0.03       12.75     23.27 o 
  -6  15   9        1.48       74.02     36.08 o 
  -5  15   9       84.39       81.54     28.95 o 
  -4  15   9       14.17       31.59     20.71 o 
  -3  15   9       93.10       93.52     23.72 o 
  -2  15   9        3.00       27.85     24.47 o 
  -1  15   9       52.45       78.68     14.17 o 
   0  15   9      184.19      194.16     27.64 o 
   1  15   9       54.61       19.64     10.42 o 
   2  15   9       19.52       15.25     11.44 o 
   3  15   9       97.39       69.53     13.36 o 
   4  15   9        0.07       -4.84     47.48 o 
   5  15   9      111.20      114.34     29.29 o 
   6  15   9        4.64      -21.73     27.40 o 
  -9  16   9       10.01      -14.67     35.64 o 
  -8  16   9        1.09       11.60     52.21 o 
  -7  16   9       86.85       57.66     31.64 o 
  -6  16   9        3.86       18.76     28.11 o 
  -5  16   9       46.80       54.54     27.17 o 
  -4  16   9        5.10       26.04     23.20 o 
  -3  16   9       50.55       64.93     28.72 o 
  -2  16   9        1.00       46.80     24.01 o 
  -1  16   9      153.69      157.96     16.77 o 
   0  16   9       29.60       53.96     16.77 o 
   1  16   9       56.64       67.38     14.37 o 
   2  16   9        5.35       14.06     10.30 o 
   3  16   9        2.97      -14.10     18.19 o 
   4  16   9       44.82       39.73     15.85 o 
   5  16   9       21.47       51.97     32.13 o 
  -8  17   9        4.79      -27.37     29.01 o 
  -7  17   9       12.24      -15.80     34.28 o 
  -6  17   9       16.53      -16.56     36.72 o 
  -5  17   9       85.93      111.05     32.24 o 
  -4  17   9       14.25        2.10     24.51 o 
  -3  17   9      101.51      178.30     32.28 o 
  -2  17   9       20.83       41.70     13.79 o 
  -1  17   9       31.03        7.26     17.01 o 
   0  17   9       10.39      -14.42     36.38 o 
   1  17   9        5.66       19.01     21.91 o 
   2  17   9        8.14       -2.38     38.27 o 
   3  17   9       38.79       77.07     26.15 o 
   4  17   9        2.95      -17.48     17.48 o 
   5  17   9      205.04      173.87     35.91 o 
  -7  18   9       36.19       49.08     33.11 o 
  -6  18   9        1.01       -2.49     28.30 o 
  -5  18   9       31.70       22.08     32.13 o 
  -4  18   9       23.84       27.72     27.01 o 
  -3  18   9        0.03      -13.65     30.00 o 
  -2  18   9       36.61        6.28     26.85 o 
  -1  18   9       57.58       74.49     28.04 o 
   0  18   9        5.92      -10.39     29.29 o 
   1  18   9        0.02       28.11     23.05 o 
   2  18   9       15.55        9.88     28.82 o 
   3  18   9        0.39       -9.97     17.45 o 
  -5  19   9        4.75      -28.92     29.73 o 
  -4  19   9        6.09       42.70     31.84 o 
  -3  19   9        8.34       38.33     28.56 o 
  -2  19   9       24.58       17.43     28.58 o 
  -1  19   9       19.37       12.72     43.47 o 
   0  19   9        1.03      -25.06     25.06 o 
   1  19   9       92.24       59.32     34.91 o 
   2  19   9       12.23       64.49     32.36 o 
  -3  20   9       64.37       83.01     43.23 o 
  -2  20   9        5.55       49.25     39.21 o 
  -1  20   9      110.29      175.92     65.91 o 
   0  20   9        7.19        8.56     45.83 o 
 -13   0  10       10.40       33.07     54.81 o 
 -12   0  10        3.83      -11.81     50.55 o 
 -11   0  10        3.09      -20.32     31.18 o 
 -10   0  10       29.16       86.46     63.78 o 
  -9   0  10       12.10      -41.10     41.10 o 
  -8   0  10       19.22       -4.25      9.92 o 
  -7   0  10       12.10        9.92      9.45 o 
  -6   0  10       15.08      -14.17     24.57 o 
  -5   0  10        2.58      -21.73     21.73 o 
  -4   0  10      722.72      715.31     46.30 o 
  -3   0  10      185.00      190.40     13.70 o 
  -2   0  10      114.39       89.30     12.28 o 
  -1   0  10       15.57       28.35     11.81 o 
   0   0  10       18.03       12.28     11.34 o 
   1   0  10      124.87      139.38     17.48 o 
   2   0  10     1620.63     1514.72     43.94 o 
   3   0  10        7.84        1.42     14.17 o 
   4   0  10      294.25      308.05     18.90 o 
   5   0  10       93.13       59.53     21.26 o 
   6   0  10      535.70      578.30     45.83 o 
   7   0  10       88.72       86.93     35.91 o 
   8   0  10       79.66      184.73     40.63 o 
   9   0  10        1.73       15.59     35.43 o 
 -13   1  10       27.78       55.63     29.22 o 
 -12   1  10       55.22       52.44     24.54 o 
 -11   1  10       24.48       -8.23     32.13 o 
 -10   1  10      111.24       88.96     31.24 o 
  -9   1  10       60.35       15.35     23.39 o 
  -8   1  10        9.02       37.95     13.35 o 
  -7   1  10        5.50       27.93     14.17 o 
  -6   1  10       81.48       52.31     16.54 o 
  -5   1  10      251.39      210.69     59.06 o 
  -4   1  10      402.82      363.32     16.06 o 
  -3   1  10       30.24       27.50      7.92 o 
  -2   1  10      356.30      347.90     15.02 o 
  -1   1  10        9.47       10.43      8.27 o 
   0   1  10       14.47       21.62      9.45 o 
   1   1  10        8.16       22.21      9.48 o 
   2   1  10     1472.25     1482.14     29.06 o 
   3   1  10      179.51      168.76     11.86 o 
   4   1  10      309.37      331.83     23.86 o 
   5   1  10        0.79      -13.35     13.35 o 
   6   1  10      259.17      256.80     24.18 o 
   7   1  10       20.74       62.93     53.62 o 
   8   1  10      321.77      341.18     31.40 o 
   9   1  10        2.07       -8.91     20.98 o 
 -13   2  10        0.03       28.15     32.27 o 
 -12   2  10        2.86       38.09     28.57 o 
 -11   2  10       17.65       -3.21     32.23 o 
 -10   2  10       64.94       60.69     25.28 o 
  -9   2  10      151.74      156.78     17.87 o 
  -8   2  10       28.45       59.40     42.76 o 
  -7   2  10      113.28      131.82     20.85 o 
  -6   2  10       41.93       25.18     12.93 o 
  -5   2  10        0.04       21.94     12.88 o 
  -4   2  10      177.07      140.97     20.79 o 
  -3   2  10       25.45       22.80      4.61 o 
  -2   2  10       42.62       37.90     12.99 o 
  -1   2  10       34.62       16.63     17.24 o 
   0   2  10       11.38       26.41      7.51 o 
   1   2  10      249.26      257.32     12.98 o 
   2   2  10       80.83       88.53      7.83 o 
   3   2  10        2.70       -8.06      8.06 o 
   4   2  10      343.34      374.01     14.02 o 
   5   2  10       22.26       31.83     17.01 o 
   6   2  10      138.45      180.91     25.28 o 
   7   2  10        2.23        8.63     21.44 o 
   8   2  10      225.62      255.85     30.30 o 
   9   2  10        0.08       25.80     25.56 o 
 -13   3  10        1.48        5.37     30.19 o 
 -12   3  10       24.09       31.77     27.18 o 
 -11   3  10        2.70       15.63     30.00 o 
 -10   3  10        0.01       22.52     39.69 o 
  -9   3  10        0.03      -16.11     25.08 o 
  -8   3  10       31.46       48.21     22.44 o 
  -7   3  10       38.52       39.28     21.68 o 
  -6   3  10       98.88       82.45     21.73 o 
  -5   3  10        1.07        1.65     10.80 o 
  -4   3  10       10.35       14.31     22.44 o 
  -3   3  10        7.51        4.30     10.88 o 
  -2   3  10       59.77       93.46     27.88 o 
  -1   3  10        5.25       30.24     27.40 o 
   0   3  10      254.45      308.48     46.77 o 
   1   3  10        4.91        2.57     17.24 o 
   2   3  10      927.68      939.96     24.10 o 
   3   3  10       19.40       21.93     14.41 o 
   4   3  10      100.71      101.33      9.82 o 
   5   3  10        0.49       -3.80     14.60 o 
   6   3  10       46.02       39.54     13.80 o 
   7   3  10       20.39        1.27     19.88 o 
   8   3  10        0.59       -7.12     23.12 o 
   9   3  10        1.64      -19.01     22.25 o 
 -13   4  10        9.22      -28.44     33.36 o 
 -12   4  10       53.75      158.95     36.97 o 
 -11   4  10       24.74       -4.29     18.08 o 
 -10   4  10       21.02        5.12     28.82 o 
  -9   4  10       58.21       45.47     61.18 o 
  -8   4  10      100.96       95.50     35.67 o 
  -7   4  10        3.04      -18.95     18.95 o 
  -6   4  10        8.20       18.61     10.39 o 
  -5   4  10       76.67       64.18     14.88 o 
  -4   4  10       41.40       19.65     23.39 o 
  -3   4  10      115.07      103.70     15.83 o 
  -2   4  10      268.47      231.82     15.53 o 
  -1   4  10        0.32      -12.76     17.01 o 
   0   4  10       59.32       52.21     21.97 o 
   1   4  10       37.71       54.54     13.46 o 
   2   4  10      340.40      318.04     12.98 o 
   3   4  10       20.35       25.03     13.94 o 
   4   4  10        2.39       -1.38     10.16 o 
   5   4  10       23.38       38.58     16.10 o 
   6   4  10       33.24       19.69     13.28 o 
   7   4  10        0.31        8.73     43.94 o 
   8   4  10        1.25      -17.86     39.45 o 
   9   4  10       10.36        5.87     27.32 o 
 -13   5  10        0.73       -2.40     43.70 o 
 -12   5  10        6.50       62.12     32.42 o 
 -11   5  10       11.13       10.13     25.75 o 
 -10   5  10        6.00       55.32     27.58 o 
  -9   5  10        2.83       36.17     20.83 o 
  -8   5  10      121.51      107.07     24.97 o 
  -7   5  10        7.79        6.20     22.53 o 
  -6   5  10      147.87      113.65     26.21 o 
  -5   5  10        5.57        8.52     18.43 o 
  -4   5  10       14.63       35.71     22.68 o 
  -3   5  10        0.14        4.04     18.18 o 
  -2   5  10      301.28      319.53     25.53 o 
  -1   5  10       10.99       -5.43     13.70 o 
   0   5  10       42.82       34.89     15.77 o 
   1   5  10        1.22       13.76     19.13 o 
   2   5  10       17.22       26.47      9.62 o 
   3   5  10       38.46       58.48     10.09 o 
   4   5  10      175.30      178.87     11.69 o 
   5   5  10       18.71       34.26     21.02 o 
   6   5  10       43.39       26.46     25.51 o 
   7   5  10        2.77        8.98     39.69 o 
   8   5  10       21.42      -11.81     33.54 o 
   9   5  10       24.94       16.24     24.85 o 
 -12   6  10       15.69       16.00     21.50 o 
 -11   6  10       56.81       72.26     29.06 o 
 -10   6  10       79.72       36.53     27.04 o 
  -9   6  10      130.31      135.02     30.47 o 
  -8   6  10        0.77       -4.11     24.26 o 
  -7   6  10      148.31      117.21     22.33 o 
  -6   6  10      194.27      125.91     77.25 o 
  -5   6  10        4.05       62.01     49.61 o 
  -4   6  10      170.53      148.71     18.57 o 
  -3   6  10        1.25      -16.28     16.28 o 
  -2   6  10      234.29      214.68     26.46 o 
  -1   6  10       77.49       98.43     19.41 o 
   0   6  10        4.34       22.99     16.66 o 
   1   6  10        5.57       13.91     12.54 o 
   2   6  10       37.64       47.19      9.07 o 
   3   6  10        1.65        2.13      8.73 o 
   4   6  10      173.11      164.84     21.26 o 
   5   6  10        9.08        5.97     13.16 o 
   6   6  10        9.35       14.65     24.57 o 
   7   6  10        6.17      -23.62     27.40 o 
   8   6  10       96.71       61.89     32.13 o 
   9   6  10        8.18      -28.35     28.35 o 
 -12   7  10       12.83       -9.34     22.17 o 
 -11   7  10        0.15       54.18     30.99 o 
 -10   7  10      152.98      117.75     31.80 o 
  -9   7  10        5.43      -21.69     28.30 o 
  -8   7  10      270.56      290.00     57.64 o 
  -7   7  10       67.12       79.53     30.47 o 
  -6   7  10       56.72       48.75     38.98 o 
  -5   7  10      327.01      314.89     27.95 o 
  -4   7  10       41.52       56.73     21.10 o 
  -3   7  10       20.84       15.87     45.12 o 
  -2   7  10        9.54        6.96     20.79 o 
  -1   7  10        4.63      -22.21     22.21 o 
   0   7  10      179.67      204.33     23.54 o 
   1   7  10        0.50       34.40     14.68 o 
   2   7  10       23.35       25.96     10.49 o 
   3   7  10       98.68       88.16      9.53 o 
   4   7  10       35.95       18.90      9.35 o 
   5   7  10      229.40      246.03     21.73 o 
   6   7  10      186.20      137.49     41.10 o 
   7   7  10       23.51        0.00     24.10 o 
   8   7  10      200.94      195.13     50.08 o 
 -12   8  10        3.24       -1.96     32.41 o 
 -11   8  10        6.96       13.39     27.76 o 
 -10   8  10       14.27       21.27     36.17 o 
  -9   8  10       39.89       33.92     23.84 o 
  -8   8  10       76.69       73.19     48.19 o 
  -7   8  10      165.51      174.12     25.52 o 
  -6   8  10        7.51      -21.44     21.44 o 
  -5   8  10      262.31      284.08     90.95 o 
  -4   8  10       94.49       72.05     19.04 o 
  -3   8  10       22.00       59.64     26.22 o 
  -2   8  10      145.91      181.85     26.46 o 
  -1   8  10       20.89       13.94     46.07 o 
   0   8  10       71.85       49.39     20.79 o 
   1   8  10       35.19       37.51     10.87 o 
   2   8  10       18.79       16.39     16.06 o 
   3   8  10       50.43       39.36     10.29 o 
   4   8  10      432.80      434.04     28.82 o 
   5   8  10        0.24        5.63     12.94 o 
   6   8  10        0.00       42.05     30.24 o 
   7   8  10        1.74       49.14     42.05 o 
   8   8  10        1.99       51.03     40.16 o 
 -12   9  10        6.00        8.73     28.37 o 
 -11   9  10       20.88      -14.26     39.07 o 
 -10   9  10       93.87       70.56     27.77 o 
  -9   9  10        4.24       35.86     22.74 o 
  -8   9  10       22.12       18.03     24.45 o 
  -7   9  10       55.61       65.79     26.22 o 
  -6   9  10        0.41      -18.70     18.70 o 
  -5   9  10      283.19      310.66     43.47 o 
  -4   9  10      136.37      121.46     21.35 o 
  -3   9  10       13.62       28.14     31.18 o 
  -2   9  10      130.60      131.11     19.54 o 
  -1   9  10        0.00       -3.20     17.55 o 
   0   9  10      187.04      188.19     18.66 o 
   1   9  10      194.69      192.96     12.03 o 
   2   9  10       73.30       63.00     10.21 o 
   3   9  10        4.92       22.35     22.44 o 
   4   9  10        6.04       20.69     10.15 o 
   5   9  10       13.84       41.34     13.70 o 
   6   9  10       82.79       98.75     43.94 o 
   7   9  10       82.79       79.85     37.80 o 
   8   9  10       66.80      127.09     55.28 o 
 -11  10  10        4.80       44.26     34.74 o 
 -10  10  10       12.46       29.10     28.68 o 
  -9  10  10       16.85       35.11     39.92 o 
  -8  10  10        1.37       25.57     22.87 o 
  -7  10  10       92.26      120.35     27.62 o 
  -6  10  10       58.22       99.09     27.68 o 
  -5  10  10      352.01      354.87     30.42 o 
  -4  10  10       12.57       11.80     31.18 o 
  -3  10  10        4.40       27.18     19.30 o 
  -2  10  10       85.16       51.54     17.25 o 
  -1  10  10      316.69      296.64     42.76 o 
   0  10  10       16.22       -6.88     17.11 o 
   1  10  10       77.34       53.50     11.12 o 
   2  10  10       38.18       43.09     12.52 o 
   3  10  10      117.10      131.40     12.03 o 
   4  10  10       72.26       62.23     10.58 o 
   5  10  10       73.79      125.68     30.71 o 
   6  10  10        0.29      -24.10     28.82 o 
   7  10  10        6.93       61.42     46.77 o 
 -11  11  10        5.18      -30.27     31.84 o 
 -10  11  10       19.53        6.03     54.33 o 
  -9  11  10       22.82        2.63     25.05 o 
  -8  11  10        0.26       33.40     24.39 o 
  -7  11  10        8.74       16.28     23.36 o 
  -6  11  10        4.90       34.24     34.49 o 
  -5  11  10       42.08       56.50     56.46 o 
  -4  11  10       23.77        1.79     60.24 o 
  -3  11  10        2.88        7.01     21.24 o 
  -2  11  10        0.00      -11.81     26.93 o 
  -1  11  10        9.18       34.87     19.58 o 
   0  11  10      240.25      265.68     21.97 o 
   1  11  10       14.85        3.26      9.28 o 
   2  11  10       22.56       35.24     19.84 o 
   3  11  10        0.97       -2.47     11.81 o 
   4  11  10        0.00       -3.02     15.44 o 
   5  11  10       95.08      112.92     30.71 o 
   6  11  10        0.90      -10.87     42.05 o 
   7  11  10       44.67      109.14     36.85 o 
 -10  12  10        6.44       51.32     39.55 o 
  -9  12  10        3.16      -11.11     29.48 o 
  -8  12  10       19.37       44.91     52.44 o 
  -7  12  10       18.05       19.00     49.37 o 
  -6  12  10       15.99       19.69     21.39 o 
  -5  12  10        9.47       -3.85     24.29 o 
  -4  12  10       20.16       87.74     35.43 o 
  -3  12  10       16.82       12.10     22.45 o 
  -2  12  10        2.08      -20.32     27.40 o 
  -1  12  10        3.54       60.22     53.86 o 
   0  12  10       47.27       54.95     12.76 o 
   1  12  10      359.30      365.36     17.82 o 
   2  12  10       51.22       54.12     12.03 o 
   3  12  10        6.35       10.71     12.44 o 
   4  12  10        0.24        5.56     10.89 o 
   5  12  10        4.22       12.76     26.93 o 
   6  12  10        3.38       33.07     29.29 o 
 -10  13  10        3.23       22.68     36.60 o 
  -9  13  10       51.56       66.01     32.46 o 
  -8  13  10        2.66      -12.82     25.09 o 
  -7  13  10        3.03        3.13     29.43 o 
  -6  13  10        0.62        4.75     23.38 o 
  -5  13  10       44.70        6.30     28.37 o 
  -4  13  10        0.01       13.40     21.50 o 
  -3  13  10      218.82      134.20     24.75 o 
  -2  13  10        1.32      -20.83     20.83 o 
  -1  13  10      362.16      422.73     33.55 o 
   0  13  10       12.65        8.34      9.96 o 
   1  13  10       44.93       52.73     13.37 o 
   2  13  10        0.02        9.85     10.15 o 
   3  13  10       59.50       59.02     11.85 o 
   4  13  10       22.81        2.94     16.30 o 
   5  13  10      135.03      192.77     45.83 o 
   6  13  10        7.30       -9.45     31.18 o 
  -9  14  10       21.30       -6.54     30.57 o 
  -8  14  10        5.91      -17.41     32.01 o 
  -7  14  10       21.93       51.47     26.75 o 
  -6  14  10       29.32       25.87     35.32 o 
  -5  14  10        5.63       60.51     51.26 o 
  -4  14  10        0.02       10.82     22.69 o 
  -3  14  10        0.51       33.07     24.12 o 
  -2  14  10        7.88      -15.61     21.20 o 
  -1  14  10       40.56       14.99     16.36 o 
   0  14  10       28.91       34.52     15.83 o 
   1  14  10       90.73      121.31     14.74 o 
   2  14  10      136.85      126.01     13.95 o 
   3  14  10      155.82      201.35     19.10 o 
   4  14  10        4.46      -23.15     38.74 o 
   5  14  10      670.19      723.34     78.43 o 
  -8  15  10        3.58      -38.41     44.88 o 
  -7  15  10       37.75       55.99     30.32 o 
  -6  15  10        2.34       -9.84     26.71 o 
  -5  15  10       15.95       34.59     39.92 o 
  -4  15  10        3.80       21.71     98.98 o 
  -3  15  10       22.69       68.98     34.02 o 
  -2  15  10       57.60       69.42     27.10 o 
  -1  15  10      710.94      734.93     33.07 o 
   0  15  10      104.65       95.11     15.99 o 
   1  15  10      117.12      119.38     17.70 o 
   2  15  10       67.13       78.08     13.74 o 
   3  15  10        0.27       21.88     13.84 o 
   4  15  10        2.97        4.72     26.46 o 
   5  15  10        0.18      -24.57     24.57 o 
  -7  16  10        2.04       59.25     62.60 o 
  -6  16  10        3.42       37.11     34.46 o 
  -5  16  10       40.89       76.63     32.24 o 
  -4  16  10       14.11      -14.22     28.63 o 
  -3  16  10        1.76       62.91     27.82 o 
  -2  16  10       14.50        6.31     25.82 o 
  -1  16  10      397.66      429.18     28.11 o 
   0  16  10       74.40       39.49     12.82 o 
   1  16  10      165.07      138.86     15.70 o 
   2  16  10        0.00       13.23     13.70 o 
   3  16  10      101.05      124.26     47.96 o 
  -6  17  10        2.35       12.00     27.88 o 
  -5  17  10       20.72       -0.33     38.51 o 
  -4  17  10        3.77       14.13     34.49 o 
  -3  17  10        4.95       53.38     53.62 o 
  -2  17  10       28.02       63.08     27.24 o 
  -1  17  10      114.86       97.90     53.62 o 
   0  17  10        3.26       41.63     31.42 o 
   1  17  10      200.71      208.79     36.44 o 
   2  17  10       11.23       10.48     24.20 o 
  -5  18  10        1.03       60.00     56.70 o 
  -4  18  10        0.13      -27.80     54.33 o 
  -3  18  10       71.84      110.65     37.09 o 
  -2  18  10       12.92       65.90     57.17 o 
  -1  18  10       10.07       11.81     66.15 o 
   0  18  10        3.76       25.49     25.22 o 
   1  18  10       26.74        3.53     24.14 o 
 -12   1  11        2.73       95.49     40.74 o 
 -11   1  11        1.20      -20.60     35.86 o 
 -10   1  11        9.88      -23.94     23.94 o 
  -9   1  11        3.54      -24.01     34.25 o 
  -8   1  11        3.96       -3.92     27.70 o 
  -7   1  11        1.51       17.72     19.04 o 
  -6   1  11       10.16       21.72     25.04 o 
  -5   1  11       15.12       22.59     20.75 o 
  -4   1  11       67.48      106.93     20.79 o 
  -3   1  11        3.45       14.72     20.32 o 
  -2   1  11       28.30       29.92     22.55 o 
  -1   1  11        3.13      -16.32     16.32 o 
   0   1  11       10.41        2.05     13.92 o 
   1   1  11       10.13       21.53     11.49 o 
   2   1  11       48.26       44.34     12.64 o 
   3   1  11       57.57       83.35     12.35 o 
   4   1  11      180.34      166.98     27.40 o 
   5   1  11        3.27       15.13     16.14 o 
   6   1  11      129.06      116.13     22.69 o 
   7   1  11        2.27       11.38     20.32 o 
   8   1  11        1.67       21.68     30.53 o 
 -12   2  11        7.23       10.14     30.31 o 
 -11   2  11       27.98       19.21     25.89 o 
 -10   2  11        0.19       -0.21     28.82 o 
  -9   2  11       21.07       16.06     45.36 o 
  -8   2  11       46.88       55.58     22.65 o 
  -7   2  11       15.68       -0.96     38.03 o 
  -6   2  11      128.36      117.89     23.73 o 
  -5   2  11        7.04        3.28     18.19 o 
  -4   2  11       17.61        8.64     16.08 o 
  -3   2  11       75.91       95.23     21.15 o 
  -2   2  11       10.88       -2.03     25.28 o 
  -1   2  11        1.86      -18.36     18.36 o 
   0   2  11       37.28        8.23     13.31 o 
   1   2  11        0.03      -13.69     16.06 o 
   2   2  11      965.65     1033.20     33.81 o 
   3   2  11        2.11       -7.47      9.41 o 
   4   2  11       52.86       36.70     17.08 o 
   5   2  11        6.78       13.08     15.36 o 
   6   2  11       33.62       37.19     15.10 o 
   7   2  11        0.50      -10.64     22.68 o 
   8   2  11        0.33      -19.87     26.56 o 
 -12   3  11       13.51       52.14     30.40 o 
 -11   3  11        2.51      -29.01     29.01 o 
 -10   3  11       31.88       14.25     32.84 o 
  -9   3  11       22.38       17.80     20.98 o 
  -8   3  11        3.95      -25.75     25.75 o 
  -7   3  11        4.06        0.76     26.91 o 
  -6   3  11        0.39       34.87     28.89 o 
  -5   3  11       39.84       44.05     38.27 o 
  -4   3  11       32.77       33.07     14.93 o 
  -3   3  11       39.97       45.12     22.68 o 
  -2   3  11        8.49      -32.60     32.60 o 
  -1   3  11        2.18       -1.78     14.99 o 
   0   3  11        9.85       -6.20     17.95 o 
   1   3  11       62.55      106.87     18.82 o 
   2   3  11      189.95      190.75     14.02 o 
   3   3  11       32.52       27.96      9.07 o 
   4   3  11      188.17      238.30     32.60 o 
   5   3  11       11.82       14.45     13.63 o 
   6   3  11        0.02      -14.94     14.94 o 
   7   3  11        1.50       -6.61     27.40 o 
   8   3  11        0.21      -25.83     25.83 o 
 -12   4  11        1.02       53.07     62.37 o 
 -11   4  11        0.01       16.54     38.74 o 
 -10   4  11       93.95      112.50     82.21 o 
  -9   4  11        3.71       -4.02     20.38 o 
  -8   4  11        3.06       40.10     23.67 o 
  -7   4  11       48.09       85.12     22.04 o 
  -6   4  11        4.81       16.77     19.63 o 
  -5   4  11       46.34       13.10     24.70 o 
  -4   4  11       13.86       69.96     21.34 o 
  -3   4  11       55.50       13.68     23.61 o 
  -2   4  11        1.94      -23.55     23.55 o 
  -1   4  11       14.95      -13.16     14.86 o 
   0   4  11       24.17       49.46     18.73 o 
   1   4  11       27.10       66.17     19.88 o 
   2   4  11       24.81       17.94     10.21 o 
   3   4  11        1.00       -8.21      8.21 o 
   4   4  11       76.17       56.84     15.28 o 
   5   4  11       34.95       72.01     18.82 o 
   6   4  11        3.88      -15.25     15.59 o 
   7   4  11        4.12      -25.04     42.99 o 
   8   4  11        0.09      -34.02     34.02 o 
 -12   5  11       20.07      -38.42     38.65 o 
 -11   5  11        2.55       44.35     31.48 o 
 -10   5  11       18.10        3.54     27.52 o 
  -9   5  11       21.36      -38.51     38.51 o 
  -8   5  11      406.84      339.36     35.39 o 
  -7   5  11        2.84       18.36     36.14 o 
  -6   5  11       19.80       -3.33     21.40 o 
  -5   5  11       35.80       33.19     23.57 o 
  -4   5  11       60.71       41.04     19.37 o 
  -3   5  11        5.49       31.31     20.71 o 
  -2   5  11       81.41       90.37     37.32 o 
  -1   5  11       37.92       -3.29     18.44 o 
   0   5  11      103.86      104.98     22.68 o 
   1   5  11       34.88       19.37     20.79 o 
   2   5  11      115.53      129.19     11.86 o 
   3   5  11        3.77       13.47      8.02 o 
   4   5  11        1.08       -7.70     20.79 o 
   5   5  11        5.74       39.20     16.91 o 
   6   5  11        6.87      -31.66     37.32 o 
   7   5  11       31.10       64.73     31.66 o 
 -11   6  11        8.85       10.67     30.47 o 
 -10   6  11      138.71      154.18     33.26 o 
  -9   6  11       49.59       78.54     34.02 o 
  -8   6  11      614.97      589.10     47.10 o 
  -7   6  11       27.58       45.15     25.63 o 
  -6   6  11       22.16       33.83     21.02 o 
  -5   6  11        0.35       -9.18     22.88 o 
  -4   6  11       31.30       -2.78     18.03 o 
  -3   6  11       21.73       45.67     32.60 o 
  -2   6  11       16.15       -0.17     18.96 o 
  -1   6  11        7.65       -9.92     19.84 o 
   0   6  11      190.55      204.61     24.73 o 
   1   6  11       12.28       36.50     10.82 o 
   2   6  11        1.37       -7.78     10.16 o 
   3   6  11       47.81       57.14     23.15 o 
   4   6  11        7.34        2.17     30.00 o 
   5   6  11       26.56       21.16     13.16 o 
   6   6  11       11.54       46.30     33.54 o 
   7   6  11      158.80      124.73     34.96 o 
 -11   7  11       24.42       19.08     33.91 o 
 -10   7  11       45.74      -27.23     27.23 o 
  -9   7  11        0.51       17.44     39.92 o 
  -8   7  11       31.48       -2.09     28.57 o 
  -7   7  11       38.95       25.91     26.00 o 
  -6   7  11       40.52       48.16     25.15 o 
  -5   7  11       65.29       52.16     25.99 o 
  -4   7  11        0.36       13.10     23.37 o 
  -3   7  11        3.35       27.38     24.82 o 
  -2   7  11      153.67      139.64     23.89 o 
  -1   7  11        0.21       21.37     15.36 o 
   0   7  11        0.91      -18.15     18.15 o 
   1   7  11        1.13        1.33     11.30 o 
   2   7  11       11.23       32.84     11.69 o 
   3   7  11       38.84       30.52     13.47 o 
   4   7  11       10.37       10.52     15.08 o 
   5   7  11       18.30       -1.12     14.66 o 
   6   7  11        3.20       -3.78     27.40 o 
   7   7  11       34.29       89.77     36.38 o 
 -11   8  11       95.85       86.82     32.54 o 
 -10   8  11      112.14      128.85     35.48 o 
  -9   8  11       51.11      104.40     35.91 o 
  -8   8  11      235.48      244.39     32.05 o 
  -7   8  11       43.23       61.55     42.29 o 
  -6   8  11        7.36       55.75     43.47 o 
  -5   8  11       98.43      100.94     22.72 o 
  -4   8  11        2.05       -8.50     28.06 o 
  -3   8  11        2.28      -19.37     19.37 o 
  -2   8  11        1.17        7.33     19.74 o 
  -1   8  11       12.01      -13.72     26.93 o 
   0   8  11        0.43      -16.76     16.76 o 
   1   8  11       97.95      133.58     15.12 o 
   2   8  11       20.21       17.12     10.19 o 
   3   8  11      194.16      212.68     14.65 o 
   4   8  11       81.27       97.36     17.62 o 
   5   8  11        3.96       -3.62     15.89 o 
   6   8  11        0.59       40.16     31.18 o 
   7   8  11      130.21       94.97     38.74 o 
 -10   9  11        3.83       43.40     29.06 o 
  -9   9  11       24.47       22.65     26.85 o 
  -8   9  11       16.21       37.70     26.56 o 
  -7   9  11        0.17      -10.72     25.56 o 
  -6   9  11       55.13       99.55     40.40 o 
  -5   9  11      444.12      425.95     65.44 o 
  -4   9  11        0.08        4.53     19.62 o 
  -3   9  11        1.16      -10.84     17.42 o 
  -2   9  11       39.52       52.65     22.99 o 
  -1   9  11        0.01       36.78     17.85 o 
   0   9  11       76.76      107.68     27.34 o 
   1   9  11       84.46       87.88     12.13 o 
   2   9  11       28.33       30.05     11.44 o 
   3   9  11       13.34       11.33     11.34 o 
   4   9  11      380.51      348.76     26.48 o 
   5   9  11       76.98       93.44     51.50 o 
   6   9  11        4.11      -25.99     28.82 o 
 -10  10  11        0.70       39.74     51.50 o 
  -9  10  11        3.42      -16.73     31.85 o 
  -8  10  11       47.55       49.03     31.18 o 
  -7  10  11        0.69       28.17     28.20 o 
  -6  10  11       12.71       10.04     22.50 o 
  -5  10  11       16.81      -17.91     27.64 o 
  -4  10  11       69.20       93.73     35.43 o 
  -3  10  11      123.21      107.35     21.88 o 
  -2  10  11      143.94      164.47     25.76 o 
  -1  10  11      105.91      100.23     23.07 o 
   0  10  11      111.25       85.39     21.33 o 
   1  10  11        9.55        5.70     17.72 o 
   2  10  11      143.23      127.96     12.88 o 
   3  10  11       44.67       46.93     11.68 o 
   4  10  11        9.95       14.50     17.41 o 
   5  10  11       23.43      -20.55     23.03 o 
   6  10  11       14.96        7.09     36.85 o 
 -10  11  11        3.90      101.18     35.28 o 
  -9  11  11        0.09       80.78     29.55 o 
  -8  11  11       11.18       -8.19     62.84 o 
  -7  11  11       70.15      100.74     25.62 o 
  -6  11  11       32.32       13.04     26.54 o 
  -5  11  11        0.59      -43.26     50.55 o 
  -4  11  11        0.67       19.25     27.46 o 
  -3  11  11        0.22       26.95     27.45 o 
  -2  11  11      107.78       43.94     61.42 o 
  -1  11  11        4.17       -0.28     28.92 o 
   0  11  11        2.19        7.27     13.50 o 
   1  11  11        2.02       16.54     10.89 o 
   2  11  11        4.11       -7.48     15.83 o 
   3  11  11       49.32       28.31     11.53 o 
   4  11  11        1.09       44.79     56.46 o 
   5  11  11        1.71       19.37     32.13 o 
  -9  12  11       14.45      -34.88     34.88 o 
  -8  12  11       41.05       40.38     34.81 o 
  -7  12  11        0.43       45.83     34.02 o 
  -6  12  11        0.05      -21.94     23.32 o 
  -5  12  11        2.75       67.24     49.85 o 
  -4  12  11       41.08       58.16     28.59 o 
  -3  12  11        4.22       54.28     26.69 o 
  -2  12  11        1.09       18.73     29.40 o 
  -1  12  11      145.86      137.21     24.40 o 
   0  12  11       11.42       14.47     21.50 o 
   1  12  11        9.65       14.03     10.55 o 
   2  12  11        7.61       18.60     13.94 o 
   3  12  11       51.05       53.32     16.54 o 
   4  12  11       20.56       22.19     19.52 o 
   5  12  11        0.89       16.54     33.07 o 
  -8  13  11        0.05       71.73     47.48 o 
  -7  13  11       43.90       40.02     50.08 o 
  -6  13  11       29.99       28.40     36.14 o 
  -5  13  11        0.49      -24.49     25.38 o 
  -4  13  11        0.62      -16.92     24.87 o 
  -3  13  11      154.00      139.00     27.44 o 
  -2  13  11       97.59       56.11     24.74 o 
  -1  13  11       14.19      -26.46     29.40 o 
   0  13  11       73.31       85.21     16.59 o 
   1  13  11       19.44       36.47     16.77 o 
   2  13  11       70.94      104.39     20.79 o 
   3  13  11       70.77       54.06     15.09 o 
   4  13  11        2.18      -28.35     29.29 o 
  -7  14  11       68.15       20.04     30.76 o 
  -6  14  11        0.01       20.06     29.53 o 
  -5  14  11       28.18       25.83     33.07 o 
  -4  14  11       13.93      -29.21     33.28 o 
  -3  14  11       54.35       67.11     30.03 o 
  -2  14  11        4.97       35.91     23.72 o 
  -1  14  11        1.74       12.74     14.60 o 
   0  14  11      277.67      324.77     31.18 o 
   1  14  11        3.32        7.76     14.99 o 
   2  14  11        4.29       -4.80     15.40 o 
   3  14  11       68.69       44.16     22.04 o 
  -6  15  11       54.17      107.13     44.65 o 
  -5  15  11        8.66       51.54     38.56 o 
  -4  15  11        0.96      -10.04     26.37 o 
  -3  15  11       24.85       53.86     29.07 o 
  -2  15  11       71.27      119.59     47.25 o 
  -1  15  11        1.59        4.82     15.32 o 
   0  15  11        0.65      -15.72     15.72 o 
   1  15  11       58.96       72.99     16.80 o 
   2  15  11       29.25       20.29     15.66 o 
  -5  16  11       18.99       15.19     49.85 o 
  -4  16  11        6.59       22.99     35.67 o 
  -3  16  11        6.18        4.39     30.82 o 
  -2  16  11       64.07       60.54     21.07 o 
  -1  16  11       94.00      102.84     18.19 o 
   0  16  11       20.22       19.70     17.17 o 
   1  16  11        6.79       40.83     25.59 o 
 -11   0  12       16.65       14.65     46.77 o 
 -10   0  12        5.20      -38.27     38.27 o 
  -9   0  12       29.27       62.37     50.08 o 
  -8   0  12        5.00       -0.47     36.85 o 
  -7   0  12       58.69       76.54     36.85 o 
  -6   0  12       63.43      110.08     48.66 o 
  -5   0  12       87.41      121.42     45.83 o 
  -4   0  12      169.70      132.76     34.96 o 
  -3   0  12       36.31       59.06     26.46 o 
  -2   0  12       80.08       65.20     26.46 o 
  -1   0  12       14.32       37.32     24.10 o 
   0   0  12      670.83      800.36     57.17 o 
   1   0  12      103.25       60.00     26.46 o 
   2   0  12      639.33      694.05     37.80 o 
   3   0  12      234.34      246.15     33.07 o 
   4   0  12       19.59       17.95     26.46 o 
   5   0  12       77.77       56.22     29.29 o 
   6   0  12       85.79       53.39     28.82 o 
 -11   1  12       18.95        5.50     31.66 o 
 -10   1  12      118.37       84.60     46.77 o 
  -9   1  12       11.10       22.12     22.58 o 
  -8   1  12       25.29       88.58     72.76 o 
  -7   1  12       44.22       67.99     23.61 o 
  -6   1  12      171.19      173.30     25.83 o 
  -5   1  12       36.66       84.36     22.13 o 
  -4   1  12      178.41      196.57     30.35 o 
  -3   1  12       19.93       11.12     22.81 o 
  -2   1  12        0.94       18.63     16.33 o 
  -1   1  12       78.63       96.18     18.34 o 
   0   1  12      295.06      317.55     30.35 o 
   1   1  12       23.35       10.13     16.46 o 
   2   1  12      105.74      108.15     15.32 o 
   3   1  12       63.43       66.91     17.71 o 
   4   1  12      615.28      651.18     41.77 o 
   5   1  12        7.92       27.33     25.38 o 
   6   1  12      323.03      357.57     28.35 o 
 -11   2  12        5.09        2.95     35.22 o 
 -10   2  12        0.04      -45.52     46.07 o 
  -9   2  12       54.83       72.98     51.03 o 
  -8   2  12        5.62        8.00     25.14 o 
  -7   2  12       79.93       60.25     45.12 o 
  -6   2  12       49.54       51.89     25.05 o 
  -5   2  12        9.77       10.98     23.03 o 
  -4   2  12      117.21      185.92     32.35 o 
  -3   2  12        5.10      -18.71     18.71 o 
  -2   2  12        1.21       -8.02     19.92 o 
  -1   2  12       17.24       18.29     18.54 o 
   0   2  12      992.99     1058.71     46.35 o 
   1   2  12       58.97       73.13     12.49 o 
   2   2  12      341.99      333.24     49.85 o 
   3   2  12        7.84       -8.32     16.20 o 
   4   2  12      192.38      198.83     25.18 o 
   5   2  12        2.17       18.32     19.75 o 
   6   2  12       57.21       40.37     16.67 o 
 -11   3  12       34.26       30.47     30.40 o 
 -10   3  12        0.99       12.86     33.91 o 
  -9   3  12        6.57       11.54     26.47 o 
  -8   3  12        0.76       13.95     53.15 o 
  -7   3  12        4.25       33.56     50.08 o 
  -6   3  12       20.91       12.44     24.21 o 
  -5   3  12        0.06       52.78     20.25 o 
  -4   3  12        6.48       35.67     19.86 o 
  -3   3  12        0.23       -9.81     20.32 o 
  -2   3  12        8.46       25.49     26.52 o 
  -1   3  12      133.00      100.59     22.11 o 
   0   3  12       93.39      107.19     28.11 o 
   1   3  12        1.70       -3.37     11.49 o 
   2   3  12       46.15       63.33     12.70 o 
   3   3  12       98.98      110.36     29.06 o 
   4   3  12       74.31       33.47     31.42 o 
   5   3  12       21.62       34.82     17.31 o 
   6   3  12        6.60       25.29     18.34 o 
 -11   4  12       14.66      124.81     40.03 o 
 -10   4  12        0.04        7.97     42.29 o 
  -9   4  12        2.41       21.64     28.30 o 
  -8   4  12        2.36       21.69     27.69 o 
  -7   4  12       16.01       -0.15     28.58 o 
  -6   4  12        0.92       -9.02     25.65 o 
  -5   4  12        0.30      -32.19     40.16 o 
  -4   4  12       13.33       -0.37     19.84 o 
  -3   4  12        1.02        5.67     37.80 o 
  -2   4  12       21.74       32.16     22.23 o 
  -1   4  12       12.88      -14.62     19.52 o 
   0   4  12       49.30       41.95     34.96 o 
   1   4  12        0.29       17.37     11.64 o 
   2   4  12        0.05        6.48     23.15 o 
   3   4  12        4.34      -16.40     30.24 o 
   4   4  12       41.19       29.62     14.30 o 
   5   4  12       13.15        5.27     17.09 o 
   6   4  12       80.12      159.69     53.39 o 
 -10   5  12        0.77        9.92     44.41 o 
  -9   5  12        7.47      -12.61     27.91 o 
  -8   5  12        4.99      -24.91     25.23 o 
  -7   5  12        1.58      -30.95     30.95 o 
  -6   5  12      328.53      403.06     51.50 o 
  -5   5  12       21.51        1.46     25.75 o 
  -4   5  12      122.08      112.70     24.47 o 
  -3   5  12        3.88       44.91     23.26 o 
  -2   5  12        1.97      -19.67     19.67 o 
  -1   5  12        2.82      -16.87     16.87 o 
   0   5  12        8.54       20.28     20.37 o 
   1   5  12        1.20       16.18     13.16 o 
   2   5  12       17.90       23.91     15.12 o 
   3   5  12       24.87       35.82     18.03 o 
   4   5  12       28.32       50.58     20.01 o 
   5   5  12       14.04        7.86     18.19 o 
   6   5  12      192.33      240.48     46.77 o 
 -10   6  12       42.99       16.06     49.61 o 
  -9   6  12        1.53       51.97     56.70 o 
  -8   6  12       31.02       53.19     27.13 o 
  -7   6  12      189.19      241.00     81.74 o 
  -6   6  12       77.09      112.12     29.17 o 
  -5   6  12        3.54      -25.29     25.29 o 
  -4   6  12       10.59       20.13     28.55 o 
  -3   6  12        6.50       -2.00     23.34 o 
  -2   6  12        1.44       17.26     41.34 o 
  -1   6  12       12.04       29.10     30.95 o 
   0   6  12       66.61      122.09     20.70 o 
   1   6  12      170.79      168.98     15.80 o 
   2   6  12       62.82       31.11     25.04 o 
   3   6  12        7.60       -3.63     13.16 o 
   4   6  12      110.60       99.19     18.35 o 
   5   6  12       38.99       42.74     56.22 o 
   6   6  12      179.61      145.99     50.55 o 
 -10   7  12       11.39       -2.42     36.68 o 
  -9   7  12       45.27       10.87     42.05 o 
  -8   7  12       41.40       20.68     24.94 o 
  -7   7  12      206.26      153.63     38.98 o 
  -6   7  12       92.76       39.21     35.91 o 
  -5   7  12       57.58       20.70     25.26 o 
  -4   7  12      133.29      144.54     25.53 o 
  -3   7  12        0.75        0.73     29.06 o 
  -2   7  12       25.41       75.87     38.74 o 
  -1   7  12       23.84       43.42     34.96 o 
   0   7  12       68.91       46.32     26.46 o 
   1   7  12      125.05      105.83     16.11 o 
   2   7  12       94.44       92.75     19.13 o 
   3   7  12       39.65       46.85     18.53 o 
   4   7  12        1.72       33.87     18.34 o 
   5   7  12        0.77       -7.96     17.74 o 
  -9   8  12       55.14      141.23     49.14 o 
  -8   8  12        0.07      -21.01     51.26 o 
  -7   8  12      152.77      150.72     36.85 o 
  -6   8  12       10.05       -9.92     31.66 o 
  -5   8  12      118.14      115.13     25.06 o 
  -4   8  12        3.50       45.66     22.99 o 
  -3   8  12        5.52       19.31     38.51 o 
  -2   8  12      115.56       53.15     21.05 o 
  -1   8  12       25.44       37.17     24.51 o 
   0   8  12        3.19      -17.67     17.67 o 
   1   8  12        7.85      -11.98     12.83 o 
   2   8  12       88.98       82.35     14.35 o 
   3   8  12        4.90        8.09     15.32 o 
   4   8  12        0.92        1.51     17.96 o 
   5   8  12       40.02       54.04     20.72 o 
  -9   9  12       62.85       31.86     39.38 o 
  -8   9  12        1.78       13.57     56.22 o 
  -7   9  12      257.60      285.40     38.82 o 
  -6   9  12       21.29        9.27     27.35 o 
  -5   9  12       66.45       49.76     24.14 o 
  -4   9  12        4.34      -19.55     31.73 o 
  -3   9  12      114.63      220.57     36.30 o 
  -2   9  12       94.75      110.23     29.20 o 
  -1   9  12       27.93       84.24     21.99 o 
   0   9  12       25.62       11.63     16.99 o 
   1   9  12       23.44       36.42     14.05 o 
   2   9  12      195.68      191.88     16.56 o 
   3   9  12       75.95       67.33     19.75 o 
   4   9  12       68.31       76.53     31.89 o 
   5   9  12        0.08      -12.01     23.20 o 
  -9  10  12        8.05      -19.50     45.26 o 
  -8  10  12        2.04       50.33     41.57 o 
  -7  10  12       13.66       31.22     28.65 o 
  -6  10  12        0.69      -35.91     35.91 o 
  -5  10  12       42.21       54.79     30.00 o 
  -4  10  12        1.45      -24.84     24.95 o 
  -3  10  12       75.09       57.20     24.80 o 
  -2  10  12       36.46       14.04     55.51 o 
  -1  10  12       82.27      134.35     27.21 o 
   0  10  12       13.25       14.94     14.42 o 
   1  10  12        0.48       -6.18     21.97 o 
   2  10  12       35.26       14.71     12.49 o 
   3  10  12       44.27       88.35     35.43 o 
   4  10  12        1.88       -1.29     19.62 o 
  -8  11  12        2.73       12.46     40.16 o 
  -7  11  12       67.47       72.77     30.87 o 
  -6  11  12        6.97       44.32     34.73 o 
  -5  11  12        9.11       12.30     44.41 o 
  -4  11  12       20.10      -17.25     35.91 o 
  -3  11  12        6.72      -11.33     23.07 o 
  -2  11  12       18.20       29.06     21.72 o 
  -1  11  12       66.48       78.48    107.72 o 
   0  11  12       12.94       25.12     14.53 o 
   1  11  12       33.07       30.95     15.85 o 
   2  11  12       79.01       47.05     16.12 o 
   3  11  12        0.10        2.66     20.55 o 
  -7  12  12        0.17       27.82     25.76 o 
  -6  12  12        0.77      -21.72     34.74 o 
  -5  12  12       21.69       -2.96     28.16 o 
  -4  12  12        4.07      -35.86     35.86 o 
  -3  12  12      150.91      135.24     39.45 o 
  -2  12  12        9.26       19.64     25.33 o 
  -1  12  12        1.14       -0.01     39.69 o 
   0  12  12        0.12        4.16     15.18 o 
   1  12  12        2.46       42.12     15.94 o 
   2  12  12       26.81        9.11     14.38 o 
   3  12  12      150.54      156.63     38.74 o 
  -6  13  12       12.78       94.94     38.69 o 
  -5  13  12        4.89       37.24     32.83 o 
  -4  13  12       11.97      -11.05     48.43 o 
  -3  13  12        0.31      -14.26     29.54 o 
  -2  13  12       10.16        2.72     28.12 o 
  -1  13  12        0.94       13.78     16.41 o 
   0  13  12       15.84        6.19     17.00 o 
   1  13  12        0.35        1.22     17.14 o 
   2  13  12       42.83        4.85     34.73 o 
  -5  14  12       19.43      -36.02     57.88 o 
  -4  14  12       15.26      -28.32     53.15 o 
  -3  14  12      241.64      191.41     41.85 o 
  -2  14  12       47.85       54.92     36.14 o 
  -1  14  12      239.33      251.94     25.42 o 
   0  14  12       25.83       42.99     16.37 o 
  -9   1  13        0.85      -14.71     26.70 o 
  -8   1  13       16.44       -6.20     53.15 o 
  -7   1  13        1.86       36.44     36.06 o 
  -6   1  13       41.06       33.54     37.04 o 
  -5   1  13        0.15      -39.70     65.67 o 
  -4   1  13        9.83       -4.28     22.20 o 
  -3   1  13        6.40       71.33     25.17 o 
  -2   1  13        2.73       15.72     23.04 o 
  -1   1  13        1.29       -3.24     20.54 o 
   0   1  13        2.27      -15.43     18.79 o 
   1   1  13        0.84        3.92     11.52 o 
   2   1  13      224.73      187.96     25.77 o 
   3   1  13        0.05       18.43     26.46 o 
   4   1  13        3.49      -29.73     47.25 o 
  -9   2  13        5.37       17.56     35.29 o 
  -8   2  13       92.24      149.82     35.20 o 
  -7   2  13        4.52        1.75     22.87 o 
  -6   2  13       11.67       -1.06     25.38 o 
  -5   2  13       35.04       15.19     23.17 o 
  -4   2  13        0.17       42.95     24.99 o 
  -3   2  13        0.48       37.39     23.82 o 
  -2   2  13        0.68      -25.04     25.04 o 
  -1   2  13        0.00       -7.98     21.40 o 
   0   2  13      145.58      158.82     21.91 o 
   1   2  13        0.42        0.24     15.36 o 
   2   2  13       46.73       76.48     28.25 o 
   3   2  13       16.52       -9.02     18.66 o 
   4   2  13        8.93       21.97     27.34 o 
  -9   3  13       11.84       24.65     59.29 o 
  -8   3  13       84.66       74.44     36.67 o 
  -7   3  13        1.44       -7.19     56.93 o 
  -6   3  13       49.97       29.88     58.11 o 
  -5   3  13        8.57       78.81     26.18 o 
  -4   3  13       22.97       31.53     23.71 o 
  -3   3  13       16.28       -3.31     19.77 o 
  -2   3  13        2.59      -19.82     22.60 o 
  -1   3  13        2.27       11.42     31.42 o 
   0   3  13      267.83      298.95     26.77 o 
   1   3  13       25.43        9.31     11.81 o 
   2   3  13       13.48       22.32     25.48 o 
   3   3  13        6.92        8.29     17.71 o 
   4   3  13        9.51       37.24     23.50 o 
  -9   4  13        2.46       38.51     33.33 o 
  -8   4  13        4.82       -5.78     35.43 o 
  -7   4  13       20.92       -3.94     28.82 o 
  -6   4  13        3.28       10.99     25.28 o 
  -5   4  13       33.95       18.08     26.99 o 
  -4   4  13       37.19       59.34     44.88 o 
  -3   4  13        1.06      -29.31     29.31 o 
  -2   4  13        1.38      -14.73     23.50 o 
  -1   4  13       16.58       25.11     22.44 o 
   0   4  13       36.76       29.37     21.90 o 
   1   4  13       12.14        3.39     25.04 o 
   2   4  13       45.22       43.38     20.79 o 
   3   4  13       10.28        7.86     23.15 o 
   4   4  13        8.95        3.07     20.38 o 
  -9   5  13        0.99      -13.70     33.86 o 
  -8   5  13        1.81        3.68     46.07 o 
  -7   5  13       66.06       30.75     31.48 o 
  -6   5  13        1.97       19.19     30.48 o 
  -5   5  13       19.40       13.88     24.33 o 
  -4   5  13        2.77      -22.66     24.89 o 
  -3   5  13       10.01       64.25     24.60 o 
  -2   5  13       63.77       25.14     29.64 o 
  -1   5  13       24.34       -2.57     25.51 o 
   0   5  13        2.31       -2.15     20.70 o 
   1   5  13        0.24        7.30     27.40 o 
   2   5  13       10.87       24.79     24.80 o 
   3   5  13       44.27       48.30     38.74 o 
   4   5  13       17.54       22.06     21.31 o 
  -8   6  13      154.21      149.83     40.69 o 
  -7   6  13       52.73       79.58     54.57 o 
  -6   6  13        3.10       49.44     26.45 o 
  -5   6  13        0.15        2.58     73.70 o 
  -4   6  13        5.32       59.54     29.72 o 
  -3   6  13        2.53       23.56     24.75 o 
  -2   6  13       54.74       27.40     21.16 o 
  -1   6  13       11.51      -26.72     26.72 o 
   0   6  13        3.21      -19.44     43.94 o 
   1   6  13        0.01       14.82     13.39 o 
   2   6  13        0.44       16.03     23.26 o 
   3   6  13       31.10       47.90     23.04 o 
  -8   7  13       90.57      165.29     98.51 o 
  -7   7  13        2.87      -31.55     31.55 o 
  -6   7  13        1.88      -23.15     35.43 o 
  -5   7  13       16.07       30.47     45.12 o 
  -4   7  13       49.79        0.60     32.36 o 
  -3   7  13        5.60       12.30     24.53 o 
  -2   7  13        2.98       21.49     21.66 o 
  -1   7  13       69.12       44.18     24.99 o 
   0   7  13        8.38       19.13     14.74 o 
   1   7  13        6.09       13.98     15.09 o 
   2   7  13       36.71       25.27     18.61 o 
   3   7  13       12.04       24.66     22.53 o 
  -8   8  13       16.31       42.90     52.21 o 
  -7   8  13       91.16       94.02     32.07 o 
  -6   8  13        5.94      132.29     63.31 o 
  -5   8  13       30.27       57.54     37.32 o 
  -4   8  13       54.86       56.09     54.10 o 
  -3   8  13       38.28       62.65     43.70 o 
  -2   8  13        0.33      -29.59     29.59 o 
  -1   8  13       27.82       32.30     26.93 o 
   0   8  13       36.80       26.29     15.59 o 
   1   8  13        2.28       -3.55     14.80 o 
   2   8  13       71.36      130.04     44.41 o 
   3   8  13        5.06       49.48     25.22 o 
  -7   9  13        1.05       23.38     37.23 o 
  -6   9  13       10.80       61.97     35.48 o 
  -5   9  13       25.50      -16.11     32.47 o 
  -4   9  13       11.86       -0.60     44.88 o 
  -3   9  13       72.75       -9.38     24.05 o 
  -2   9  13        2.96       -4.09     27.44 o 
  -1   9  13        6.03       13.22     25.65 o 
   0   9  13       11.38      -12.92     23.39 o 
   1   9  13       27.28       45.45     23.39 o 
   2   9  13       79.20       85.04     24.72 o 
  -6  10  13       27.37       16.10     70.87 o 
  -5  10  13       16.07       57.97     31.27 o 
  -4  10  13       96.43       98.93     40.40 o 
  -3  10  13        0.88       55.80     27.15 o 
  -2  10  13        8.99       34.90     24.80 o 
  -1  10  13        0.25       24.15     26.40 o 
   0  10  13       65.16       57.55     20.55 o 
   1  10  13       32.77       53.90     16.51 o 
  -5  11  13        1.72       60.80     44.41 o 
  -4  11  13        6.86        2.71     32.01 o 
  -3  11  13        0.14        8.04     30.17 o 
  -2  11  13        3.64      -30.66     30.66 o 
  -1  11  13        9.29       35.09     20.51 o 
   0  11  13       50.76       75.64     19.16 o 
  -3  12  13        0.00        7.09     36.38 o 
  -2  12  13       45.50       74.65     41.10 o 
  -7   0  14        1.25       44.88     60.95 o 
  -6   0  14       30.79      -42.99     52.44 o 
  -5   0  14       51.83       40.63     56.70 o 
  -4   0  14       12.38       18.43     35.91 o 
  -3   0  14       50.49       69.45     48.19 o 
  -2   0  14      125.15      125.68     48.19 o 
  -1   0  14       17.91       49.61     44.41 o 
   0   0  14      248.01      224.89     39.21 o 
   1   0  14        0.22       15.59     25.99 o 
   2   0  14       16.01       65.67     27.88 o 
  -7   1  14       27.77       29.23     75.36 o 
  -6   1  14      172.91      153.97     32.22 o 
  -5   1  14        2.69       69.21     26.63 o 
  -4   1  14        2.16       29.66     34.23 o 
  -3   1  14        1.57      -18.32     24.55 o 
  -2   1  14      245.21      204.13     33.07 o 
  -1   1  14       14.78       35.50     39.92 o 
   0   1  14      163.24      175.02     27.47 o 
   1   1  14       78.02       56.77     21.99 o 
   2   1  14        7.87        6.37     19.03 o 
  -7   2  14        1.68       22.92     28.68 o 
  -6   2  14       36.36        2.85     56.22 o 
  -5   2  14        1.92       58.23     29.63 o 
  -4   2  14        5.45       -3.12     25.48 o 
  -3   2  14       58.31       54.44     36.85 o 
  -2   2  14       51.64       22.90     25.35 o 
  -1   2  14       56.48       39.64     20.21 o 
   0   2  14      183.54      143.63     44.18 o 
   1   2  14       94.40       91.09     22.53 o 
   2   2  14       92.41       85.95     41.81 o 
  -7   3  14        2.47       13.27     43.09 o 
  -6   3  14        1.08      -30.24     30.24 o 
  -5   3  14       17.75       83.75     43.70 o 
  -4   3  14       10.11      -14.38     34.51 o 
  -3   3  14        5.73       50.53     24.14 o 
  -2   3  14      157.27      239.23     33.37 o 
  -1   3  14        4.24       21.53     27.91 o 
   0   3  14      168.26      151.05     19.29 o 
   1   3  14        1.49        8.43     19.21 o 
  -6   4  14       33.93       47.84     27.67 o 
  -5   4  14        0.27       -2.49     35.45 o 
  -4   4  14        1.89      -20.16     24.87 o 
  -3   4  14       41.21       78.40     32.60 o 
  -2   4  14        8.50       21.74     24.21 o 
  -1   4  14        0.00      -18.71     22.80 o 
   0   4  14       26.02       41.48     13.53 o 
   1   4  14      118.47      112.56     25.15 o 
  -6   5  14       13.23       70.24     49.61 o 
  -5   5  14        4.47       -1.46     29.04 o 
  -4   5  14       18.40       18.79     31.20 o 
  -3   5  14       30.18       32.76     26.10 o 
  -2   5  14       32.00       15.72     25.71 o 
  -1   5  14        9.01      -25.31     25.31 o 
   0   5  14        0.80      -16.06     16.06 o 
   1   5  14        0.10      -20.53     39.69 o 
  -5   6  14       10.63       37.21     42.09 o 
  -4   6  14        0.27       69.01     34.09 o 
  -3   6  14        0.22      -26.70     26.70 o 
  -2   6  14        0.07        2.61     28.03 o 
  -1   6  14       20.33       20.29     26.69 o 
   0   6  14       14.00       40.90     17.81 o 
  -5   7  14        3.58       49.22     35.41 o 
  -4   7  14        2.28      -23.52     33.14 o 
  -3   7  14        8.59       23.30     33.05 o 
  -2   7  14       73.79       73.49     27.49 o 
  -1   7  14        0.18      -18.28     30.90 o 
  -3   8  14       18.23      -10.39     43.24 o 
                                                 
